# Supplementary material for: Optocapillarity-driven assembly and reconfiguration of liquid crystal polymer actuators
Source: Nat Commun. 2020 Nov 13;11:5780. doi: 10.1038/s41467-020-19522-1 (PMC7666155; doi:10.1038/s41467-020-19522-1)
Supplement: Supplementary file 14 — Source Data [file 41467_2020_19522_MOESM14_ESM.xlsx]

## Sheet: Figure 1d
Figure 1d
	No	distance (mm)	assembly state
	1	8.07594	side by side assembly
	2	8.66971	side by side assembly
	3	9.49661	side by side assembly
	4	9.88808	side by side assembly
	5	10.5117	side by side assembly
	6	10.7537	side by side assembly
	7	10.9073	side by side assembly
	8	11.0483	side by side assembly
	9	11.2239	end to end assembly
	10	11.2925	end to end assembly
	11	11.3132	end to end assembly
	12	11.6835	end to end assembly
	13	11.7337	end to end assembly
	14	11.9974	end to end assembly
	15	14.015	end to end assembly
	16	16.2003	end to end assembly

## Sheet: Figure 2b
Figure 2b
		Parameter x	Parameter y
	Data 1	0	1
		9	1.03139
		18	1.05164
		27	1.06041
		36	1.06953
		45	1.07605
		54	1.08155
		63	1.08385
		72	1.08282
		81	1.07778
		90	1.07548
		99	1.06633
		108	1.05755
		117	1.04106
		126	1.02305
		135	0.99181
		144	0.95843
		153	0.90663
		162	0.83766
		171	0.72781
		180	0.58987

## Sheet: Figure 2c
Figure 2c
		Parameter x	Parameter y
	Data 1	1	1
		1.1	1.09256
		1.2	1.14471
		1.3	1.18129
		1.4	1.20606
		1.5	1.22454
		1.6	1.23745
		1.7	1.24802
		1.8	1.25463
		1.9	1.25834
		2	1.26255
		2.1	1.26643
		2.2	1.26878
		2.3	1.27038
		2.4	1.27136
		2.5	1.27345
		2.6	1.27416
		2.7	1.27449
		2.8	1.27432
		2.9	1.27439
		3	1.27542

## Sheet: Figure 2d
Figure 2d
		Parameter x	Parameter y
	Data 1	0.33333	0.56871
		0.43333	0.78654
		0.53333	0.95052
		0.63333	1.06673
		0.73333	1.14274
		0.83333	1.19412
		0.93333	1.22541
		1.03333	1.24716
		1.13333	1.26089
		1.23333	1.27004
		1.33333	1.27504
		1.43333	1.27724
		1.53333	1.28215
		1.63333	1.28328
		1.73333	1.28369
		1.83333	1.28309
		1.93333	1.28682
		2.03333	1.28567
		2.13333	1.2858
		2.23333	1.28481
		2.33333	1.28454

## Sheet: Figure 2e
Figure 2e
		Parameter x	Parameter y
	Data 1	-90	1.75149
		-85.5	1.75008
		-81	1.75043
		-76.5	1.75499
		-72	1.75897
		-67.5	1.76237
		-63	1.77114
		-58.5	1.77905
		-54	1.79096
		-49.5	1.80718
		-45	1.82884
		-40.5	1.85545
		-36	1.89055
		-31.5	1.93043
		-27	1.97285
		-22.5	2.01542
		-18	2.0541
		-13.5	2.0863
		-9	2.10933
		-4.5	2.1261
		0	2.13005
		4.5	2.1261
		9	2.10933
		13.5	2.0863
		18	2.0541
		22.5	2.01542
		27	1.97285
		31.5	1.93043
		36	1.89055
		40.5	1.85545
		45	1.82884
		49.5	1.80718
		54	1.79096
		58.5	1.77905
		63	1.77114
		67.5	1.76237
		72	1.75897
		76.5	1.75499
		81	1.75043
		85.5	1.75008
		90	1.75149

## Sheet: Figure 3b
Figure 3b
		Parameter x	Parameter y
	Data 1	0	6.35139
		9	2.34212
		18	1.72612
		27	1.45241
		36	1.29826
		45	1.20345
		54	1.13678
		63	1.09049
		72	1.05435
		81	1.03105
		90	1.00834
		99	0.99861
		108	0.9928
		117	0.99031
		126	0.99823
		135	1.01116
		144	1.03887
		153	1.0947
		162	1.2142
		171	1.51363
		180	6.64241

## Sheet: Figure 3c
Figure 3c
		Parameter x	Parameter y
	Data 1	0	1
		0	6.35139
		9	2.34212
		18	1.72612
		27	1.45241
		36	1.29826
		45	1.20345
		54	1.13678
		63	1.09049
		72	1.05435
		81	1.03105
		90	1.00834
		99	0.99861
		108	0.9928
		117	0.99031
		117	1.04106
		126	1.02305
		135	0.99181
		144	0.95843
		153	0.90663
		162	0.83766
		171	0.72781
		180	0.58987

## Sheet: Supplementary Figure 1d
Supplementary Figure 1d Heating		Cooling
Temperature (°C)	Heat Flow (Normalized) (W/g)	Temperature (°C)	Heat Flow (Normalized) (W/g)
19.999	-0.0878514	200.005	0.320602
20.007	-0.0878527	199.996	0.320602
20.015	-0.08786	199.987	0.320602
20.024	-0.0878705	199.979	0.320606
20.032	-0.0878767	199.97	0.320612
20.041	-0.0878772	199.962	0.320621
20.048	-0.0878815	199.954	0.320633
20.056	-0.0878854	199.946	0.320642
20.066	-0.0878919	199.938	0.320649
20.074	-0.0878958	199.929	0.320651
20.081	-0.087898	199.92	0.320647
20.091	-0.0879012	199.912	0.320638
20.099	-0.0879074	199.904	0.320633
20.107	-0.0879112	199.895	0.320628
20.116	-0.0879129	199.887	0.32062
20.124	-0.0879169	199.879	0.320613
20.132	-0.0879209	199.871	0.320607
20.141	-0.0879338	199.862	0.320606
20.149	-0.0879432	199.853	0.32061
20.156	-0.0879537	199.846	0.320612
20.165	-0.0879587	199.837	0.320614
20.175	-0.0879585	199.83	0.320618
20.182	-0.0879607	199.82	0.320616
20.191	-0.0879677	199.812	0.320622
20.198	-0.087971	199.805	0.320628
20.207	-0.0879698	199.796	0.320628
20.215	-0.0879667	199.787	0.320627
20.224	-0.0879629	199.779	0.320622
20.232	-0.0879611	199.77	0.320623
20.241	-0.0879587	199.762	0.320628
20.249	-0.0879546	199.754	0.320627
20.257	-0.0879483	199.746	0.320625
20.266	-0.0879423	199.738	0.320624
20.273	-0.0879419	199.729	0.320626
20.283	-0.0879403	199.721	0.320626
20.29	-0.0879411	199.713	0.320629
20.298	-0.0879477	199.704	0.32063
20.308	-0.0879528	199.696	0.320633
20.316	-0.0879527	199.688	0.320635
20.324	-0.0879534	199.679	0.32064
20.332	-0.087957	199.671	0.320644
20.34	-0.0879559	199.662	0.320642
20.348	-0.0879565	199.653	0.320641
20.356	-0.0879557	199.645	0.320639
20.365	-0.0879469	199.637	0.32064
20.374	-0.0879343	199.629	0.320643
20.382	-0.087925	199.621	0.320648
20.39	-0.0879238	199.613	0.320651
20.399	-0.0879265	199.604	0.320654
20.406	-0.0879348	199.596	0.320655
20.416	-0.0879452	199.588	0.320661
20.424	-0.0879602	199.579	0.320669
20.432	-0.0879778	199.57	0.320669
20.44	-0.0879971	199.563	0.320661
20.449	-0.0880146	199.554	0.320652
20.457	-0.0880299	199.546	0.320644
20.465	-0.0880428	199.537	0.320636
20.474	-0.0880546	199.53	0.320634
20.482	-0.0880673	199.521	0.320635
20.491	-0.088074	199.513	0.320635
20.499	-0.088077	199.504	0.320634
20.506	-0.0880779	199.496	0.320629
20.516	-0.088075	199.487	0.320627
20.524	-0.0880669	199.48	0.320623
20.532	-0.0880556	199.471	0.320615
20.541	-0.088046	199.462	0.320606
20.548	-0.0880359	199.454	0.320599
20.557	-0.0880274	199.446	0.32059
20.565	-0.0880274	199.437	0.32058
20.574	-0.088036	199.429	0.32058
20.582	-0.0880411	199.421	0.320584
20.59	-0.0880543	199.412	0.320586
20.598	-0.0880676	199.405	0.320593
20.608	-0.0880816	199.396	0.320598
20.615	-0.0880918	199.388	0.320603
20.624	-0.0880957	199.379	0.320609
20.633	-0.0881034	199.371	0.320612
20.64	-0.0881085	199.362	0.320609
20.65	-0.0881059	199.355	0.320609
20.657	-0.0881089	199.346	0.320605
20.665	-0.0881095	199.338	0.320604
20.674	-0.0881108	199.33	0.320606
20.682	-0.0881113	199.322	0.320606
20.691	-0.08811	199.313	0.320608
20.7	-0.0881061	199.305	0.320605
20.708	-0.088095	199.297	0.3206
20.716	-0.0880806	199.288	0.320598
20.724	-0.0880647	199.279	0.320599
20.732	-0.0880522	199.272	0.320597
20.74	-0.0880354	199.264	0.320592
20.749	-0.0880274	199.254	0.320586
20.757	-0.0880267	199.246	0.320589
20.765	-0.0880249	199.238	0.320595
20.774	-0.0880315	199.229	0.3206
20.782	-0.0880393	199.222	0.320603
20.791	-0.0880466	199.213	0.320602
20.799	-0.0880519	199.204	0.320606
20.807	-0.0880523	199.196	0.320613
20.817	-0.0880541	199.188	0.320622
20.824	-0.0880529	199.18	0.320632
20.832	-0.0880472	199.171	0.320639
20.841	-0.0880478	199.162	0.320649
20.849	-0.0880529	199.154	0.320659
20.858	-0.0880629	199.146	0.320668
20.866	-0.088078	199.137	0.320672
20.874	-0.0880934	199.129	0.320666
20.883	-0.0881065	199.12	0.320654
20.892	-0.0881182	199.112	0.320642
20.9	-0.0881245	199.104	0.320627
20.908	-0.0881278	199.096	0.320619
20.916	-0.0881262	199.088	0.320615
20.923	-0.0881183	199.079	0.320611
20.932	-0.0881094	199.071	0.320606
20.941	-0.0880996	199.063	0.3206
20.95	-0.0880891	199.054	0.320599
20.958	-0.0880822	199.046	0.320605
20.965	-0.0880784	199.038	0.320613
20.974	-0.0880744	199.03	0.320622
20.982	-0.088071	199.021	0.320628
20.991	-0.0880684	199.012	0.320629
20.999	-0.0880687	199.004	0.320636
21.008	-0.0880769	198.995	0.320636
21.015	-0.0880919	198.987	0.320635
21.024	-0.0881079	198.98	0.320631
21.032	-0.0881224	198.971	0.320626
21.042	-0.0881335	198.962	0.320618
21.05	-0.0881453	198.954	0.320614
21.059	-0.0881591	198.946	0.320614
21.067	-0.0881654	198.938	0.320616
21.074	-0.088167	198.929	0.32062
21.083	-0.0881648	198.921	0.320619
21.091	-0.0881587	198.913	0.320623
21.1	-0.0881555	198.904	0.320624
21.107	-0.0881496	198.897	0.320624
21.117	-0.0881415	198.888	0.320624
21.125	-0.0881368	198.88	0.320629
21.133	-0.0881326	198.871	0.320631
21.141	-0.0881313	198.863	0.320631
21.148	-0.0881388	198.855	0.320633
21.159	-0.0881511	198.847	0.320632
21.166	-0.0881645	198.838	0.320634
21.175	-0.0881807	198.829	0.320641
21.183	-0.0881996	198.821	0.320649
21.192	-0.0882153	198.813	0.320656
21.2	-0.088225	198.805	0.320662
21.209	-0.0882288	198.796	0.320666
21.216	-0.0882312	198.787	0.320665
21.225	-0.088235	198.779	0.320661
21.232	-0.0882326	198.771	0.320656
21.241	-0.0882295	198.762	0.32065
21.25	-0.0882273	198.754	0.320642
21.258	-0.0882293	198.746	0.320638
21.267	-0.0882266	198.738	0.32064
21.275	-0.0882272	198.73	0.320642
21.283	-0.0882256	198.721	0.320643
21.291	-0.0882236	198.712	0.32064
21.299	-0.0882192	198.704	0.320638
21.308	-0.0882202	198.696	0.320639
21.316	-0.0882218	198.688	0.320646
21.325	-0.0882245	198.68	0.320654
21.334	-0.0882241	198.672	0.320657
21.341	-0.0882243	198.663	0.320661
21.35	-0.0882289	198.655	0.32067
21.358	-0.0882311	198.646	0.320678
21.366	-0.0882371	198.638	0.320684
21.375	-0.0882501	198.629	0.320688
21.383	-0.0882645	198.621	0.32069
21.393	-0.0882823	198.613	0.320693
21.399	-0.0883033	198.605	0.320699
21.409	-0.0883219	198.597	0.320702
21.417	-0.0883338	198.588	0.320706
21.425	-0.0883393	198.579	0.320707
21.433	-0.088336	198.571	0.320702
21.442	-0.0883285	198.562	0.320697
21.45	-0.0883196	198.555	0.32069
21.458	-0.0883156	198.546	0.320686
21.467	-0.0883146	198.538	0.320688
21.475	-0.088315	198.53	0.32069
21.483	-0.0883165	198.521	0.320691
21.492	-0.088319	198.513	0.320693
21.5	-0.0883237	198.505	0.320701
21.508	-0.0883238	198.496	0.32071
21.516	-0.0883204	198.488	0.320717
21.525	-0.088316	198.48	0.320721
21.533	-0.0883061	198.471	0.320726
21.541	-0.0882922	198.462	0.32073
21.55	-0.0882776	198.455	0.320733
21.558	-0.0882649	198.446	0.320734
21.567	-0.0882551	198.438	0.320733
21.575	-0.088249	198.43	0.320728
21.583	-0.0882469	198.421	0.32072
21.591	-0.0882506	198.413	0.320712
21.6	-0.0882544	198.404	0.320708
21.608	-0.0882607	198.397	0.320704
21.617	-0.0882711	198.388	0.320701
21.625	-0.0882775	198.38	0.320698
21.633	-0.0882802	198.371	0.320691
21.641	-0.0882793	198.363	0.320682
21.65	-0.088276	198.355	0.320683
21.658	-0.0882745	198.346	0.320692
21.666	-0.08827	198.338	0.320696
21.675	-0.0882694	198.331	0.3207
21.683	-0.0882687	198.321	0.320702
21.691	-0.0882598	198.313	0.320705
21.7	-0.08825	198.304	0.320704
21.708	-0.0882425	198.296	0.320697
21.716	-0.0882294	198.288	0.32069
21.724	-0.0882143	198.28	0.320685
21.733	-0.0882071	198.272	0.320677
21.741	-0.0882044	198.263	0.320671
21.75	-0.0882087	198.255	0.320668
21.757	-0.0882145	198.246	0.320667
21.766	-0.0882245	198.239	0.32067
21.775	-0.0882302	198.23	0.320675
21.782	-0.0882357	198.222	0.320679
21.791	-0.0882359	198.213	0.320678
21.8	-0.088243	198.205	0.320677
21.808	-0.0882498	198.196	0.320674
21.815	-0.0882519	198.188	0.320674
21.823	-0.0882479	198.18	0.320671
21.832	-0.0882487	198.173	0.320664
21.842	-0.0882554	198.163	0.320655
21.85	-0.0882615	198.155	0.320641
21.859	-0.0882638	198.146	0.32063
21.866	-0.0882622	198.139	0.32062
21.875	-0.0882574	198.131	0.320611
21.883	-0.0882505	198.122	0.320604
21.892	-0.0882509	198.114	0.320598
21.9	-0.0882498	198.106	0.320591
21.907	-0.08825	198.098	0.320591
21.916	-0.0882463	198.089	0.320588
21.925	-0.088244	198.081	0.320587
21.933	-0.0882419	198.072	0.320582
21.941	-0.0882395	198.064	0.32058
21.95	-0.0882375	198.056	0.320581
21.959	-0.0882288	198.047	0.320582
21.967	-0.0882175	198.039	0.320586
21.976	-0.0882056	198.03	0.320592
21.983	-0.0881965	198.022	0.3206
21.991	-0.0881896	198.014	0.320605
22	-0.0881902	198.005	0.320608
22.009	-0.0881954	197.997	0.320616
22.016	-0.0881971	197.989	0.320619
22.023	-0.0882054	197.981	0.320621
22.034	-0.0882126	197.972	0.32062
22.043	-0.0882131	197.964	0.32062
22.049	-0.0882104	197.955	0.320614
22.058	-0.0882088	197.948	0.320613
22.067	-0.0882089	197.938	0.320613
22.076	-0.0882009	197.931	0.320609
22.084	-0.0881916	197.923	0.320608
22.091	-0.088186	197.915	0.320607
22.099	-0.088182	197.906	0.320606
22.108	-0.0881792	197.897	0.320603
22.116	-0.0881791	197.889	0.320606
22.125	-0.0881755	197.881	0.320613
22.133	-0.0881726	197.873	0.320621
22.142	-0.0881685	197.864	0.320632
22.149	-0.0881695	197.855	0.320631
22.158	-0.0881712	197.847	0.320625
22.166	-0.0881783	197.838	0.320617
22.175	-0.0881903	197.831	0.320604
22.183	-0.0881995	197.822	0.320588
22.192	-0.088211	197.814	0.320572
22.199	-0.0882199	197.806	0.32055
22.208	-0.0882253	197.797	0.320529
22.217	-0.0882267	197.789	0.320521
22.225	-0.0882275	197.781	0.320517
22.233	-0.0882221	197.773	0.320516
22.242	-0.0882228	197.764	0.32052
22.25	-0.0882242	197.756	0.320524
22.258	-0.0882262	197.748	0.320526
22.267	-0.0882325	197.74	0.32053
22.274	-0.0882393	197.731	0.320534
22.284	-0.0882502	197.722	0.320537
22.292	-0.0882634	197.714	0.320534
22.3	-0.0882781	197.706	0.320531
22.309	-0.0882926	197.698	0.320533
22.316	-0.0883056	197.689	0.320534
22.325	-0.0883138	197.681	0.320542
22.334	-0.0883196	197.673	0.320553
22.342	-0.0883214	197.665	0.320563
22.351	-0.0883195	197.655	0.320571
22.358	-0.0883125	197.647	0.320576
22.367	-0.0883005	197.638	0.32058
22.375	-0.0882848	197.631	0.320589
22.384	-0.0882709	197.622	0.320592
22.392	-0.0882634	197.614	0.320595
22.4	-0.0882584	197.606	0.320594
22.408	-0.0882546	197.597	0.320591
22.415	-0.0882472	197.588	0.320585
22.425	-0.0882438	197.581	0.320579
22.433	-0.0882464	197.572	0.320576
22.442	-0.0882547	197.565	0.320576
22.449	-0.0882631	197.556	0.320577
22.459	-0.0882707	197.547	0.320578
22.468	-0.0882753	197.54	0.320581
22.475	-0.088281	197.531	0.320588
22.484	-0.0882885	197.522	0.320595
22.491	-0.0882957	197.514	0.320604
22.5	-0.0883035	197.506	0.320603
22.508	-0.0883084	197.497	0.320607
22.517	-0.088315	197.489	0.320605
22.526	-0.0883207	197.481	0.320603
22.534	-0.0883286	197.473	0.320602
22.543	-0.0883344	197.465	0.320596
22.549	-0.0883437	197.455	0.320585
22.558	-0.0883456	197.447	0.320573
22.567	-0.0883456	197.439	0.320558
22.575	-0.0883448	197.431	0.320545
22.582	-0.0883439	197.423	0.320536
22.592	-0.0883454	197.416	0.320523
22.6	-0.0883496	197.407	0.320512
22.609	-0.0883556	197.399	0.320504
22.617	-0.088356	197.389	0.320501
22.625	-0.0883569	197.381	0.320503
22.634	-0.0883525	197.373	0.320504
22.641	-0.0883504	197.364	0.3205
22.651	-0.0883509	197.356	0.320495
22.659	-0.0883497	197.348	0.320489
22.666	-0.0883519	197.34	0.320483
22.674	-0.088357	197.331	0.320477
22.684	-0.0883634	197.323	0.320467
22.691	-0.0883646	197.314	0.320458
22.7	-0.0883702	197.306	0.320451
22.708	-0.0883713	197.299	0.320446
22.717	-0.0883707	197.29	0.320446
22.723	-0.0883668	197.282	0.320445
22.733	-0.0883674	197.273	0.320443
22.741	-0.0883646	197.265	0.320443
22.749	-0.0883647	197.257	0.320442
22.758	-0.0883701	197.248	0.32044
22.766	-0.0883766	197.24	0.320433
22.775	-0.0883836	197.231	0.32043
22.783	-0.0883875	197.223	0.320426
22.791	-0.0883893	197.215	0.320422
22.799	-0.0883854	197.206	0.320417
22.808	-0.0883822	197.199	0.320406
22.816	-0.0883747	197.19	0.320398
22.824	-0.0883691	197.181	0.320393
22.833	-0.0883624	197.173	0.320388
22.841	-0.0883542	197.165	0.320385
22.849	-0.088354	197.157	0.320379
22.857	-0.0883523	197.149	0.320372
22.866	-0.0883456	197.14	0.320373
22.873	-0.0883405	197.132	0.32038
22.883	-0.0883339	197.122	0.320389
22.891	-0.0883291	197.116	0.320395
22.9	-0.0883232	197.107	0.320397
22.908	-0.0883134	197.098	0.320401
22.916	-0.0883071	197.089	0.320404
22.926	-0.0883018	197.081	0.320404
22.933	-0.0882905	197.073	0.320408
22.941	-0.0882819	197.065	0.320408
22.949	-0.0882813	197.056	0.32041
22.958	-0.0882813	197.048	0.320406
22.967	-0.0882882	197.039	0.3204
22.974	-0.0882923	197.032	0.320393
22.983	-0.0883009	197.023	0.320387
22.991	-0.0883135	197.014	0.320379
23.001	-0.0883253	197.006	0.320372
23.009	-0.0883366	196.998	0.320366
23.016	-0.0883492	196.989	0.320363
23.024	-0.0883577	196.981	0.320358
23.034	-0.0883677	196.973	0.320357
23.041	-0.0883749	196.965	0.32036
23.051	-0.0883749	196.956	0.320367
23.058	-0.0883808	196.949	0.320376
23.067	-0.0883866	196.94	0.320385
23.075	-0.0883896	196.931	0.320394
23.084	-0.0883878	196.923	0.320403
23.092	-0.0883818	196.914	0.320415
23.1	-0.088377	196.906	0.320422
23.108	-0.0883773	196.897	0.320426
23.117	-0.0883757	196.89	0.320427
23.126	-0.0883731	196.881	0.320423
23.133	-0.0883665	196.872	0.320417
23.142	-0.0883528	196.865	0.320414
23.15	-0.0883476	196.857	0.320412
23.159	-0.0883443	196.848	0.320409
23.166	-0.0883418	196.84	0.320402
23.174	-0.0883414	196.831	0.320395
23.183	-0.0883386	196.823	0.320387
23.191	-0.0883362	196.815	0.320383
23.2	-0.0883399	196.806	0.320385
23.207	-0.0883405	196.798	0.320384
23.216	-0.0883398	196.79	0.320388
23.225	-0.0883407	196.781	0.320395
23.232	-0.0883456	196.773	0.320401
23.241	-0.0883523	196.764	0.320405
23.249	-0.0883611	196.756	0.320404
23.258	-0.0883705	196.748	0.320398
23.267	-0.0883749	196.739	0.320393
23.275	-0.0883826	196.731	0.320388
23.283	-0.0883839	196.723	0.320385
23.292	-0.0883877	196.714	0.320386
23.3	-0.0883831	196.707	0.320383
23.308	-0.0883763	196.698	0.320386
23.317	-0.0883719	196.689	0.32039
23.325	-0.0883711	196.681	0.320391
23.333	-0.0883722	196.673	0.320392
23.341	-0.0883701	196.665	0.320394
23.349	-0.0883697	196.656	0.320393
23.358	-0.0883682	196.649	0.320397
23.366	-0.0883673	196.64	0.320404
23.375	-0.0883689	196.632	0.320409
23.383	-0.0883671	196.623	0.320414
23.392	-0.0883617	196.614	0.320421
23.399	-0.0883567	196.606	0.320431
23.409	-0.0883517	196.598	0.320436
23.417	-0.0883469	196.591	0.320435
23.425	-0.0883465	196.581	0.320434
23.433	-0.0883461	196.573	0.320432
23.441	-0.0883505	196.565	0.320428
23.45	-0.0883577	196.556	0.320425
23.458	-0.0883646	196.548	0.320423
23.466	-0.0883797	196.54	0.320418
23.475	-0.0883954	196.532	0.320412
23.483	-0.0884091	196.524	0.320404
23.492	-0.0884163	196.515	0.3204
23.5	-0.088418	196.506	0.320396
23.509	-0.0884214	196.498	0.320392
23.517	-0.0884229	196.49	0.320395
23.525	-0.0884256	196.48	0.320396
23.533	-0.0884285	196.473	0.320395
23.542	-0.0884279	196.465	0.320396
23.551	-0.0884235	196.455	0.320395
23.558	-0.0884232	196.448	0.320395
23.566	-0.0884278	196.439	0.320391
23.575	-0.0884319	196.432	0.320392
23.583	-0.0884296	196.423	0.320394
23.592	-0.0884292	196.415	0.320395
23.6	-0.0884281	196.407	0.320394
23.607	-0.0884311	196.398	0.320389
23.616	-0.0884394	196.389	0.320387
23.625	-0.0884485	196.381	0.320384
23.633	-0.088456	196.373	0.32038
23.642	-0.0884568	196.364	0.320378
23.649	-0.0884582	196.357	0.32038
23.658	-0.0884605	196.347	0.320381
23.667	-0.0884613	196.339	0.320386
23.675	-0.0884623	196.332	0.320388
23.683	-0.088462	196.322	0.320398
23.692	-0.0884633	196.314	0.320408
23.7	-0.088463	196.306	0.320416
23.708	-0.088464	196.298	0.32042
23.718	-0.0884661	196.29	0.320424
23.725	-0.0884751	196.282	0.320421
23.733	-0.0884799	196.273	0.320417
23.741	-0.0884806	196.265	0.320412
23.749	-0.08848	196.256	0.320417
23.758	-0.0884856	196.248	0.320424
23.766	-0.0884947	196.24	0.320436
23.775	-0.0885005	196.231	0.320443
23.783	-0.0885138	196.223	0.320451
23.792	-0.0885251	196.215	0.320458
23.801	-0.0885332	196.207	0.320463
23.809	-0.0885375	196.198	0.320467
23.816	-0.0885407	196.19	0.320465
23.825	-0.0885381	196.182	0.320464
23.833	-0.0885281	196.174	0.320465
23.842	-0.0885186	196.165	0.320463
23.85	-0.0885133	196.157	0.320456
23.858	-0.0885146	196.148	0.320448
23.866	-0.0885149	196.14	0.320438
23.875	-0.0885224	196.131	0.320433
23.883	-0.0885306	196.123	0.320423
23.892	-0.0885394	196.115	0.320416
23.9	-0.0885497	196.107	0.320407
23.908	-0.0885593	196.097	0.320403
23.918	-0.0885709	196.09	0.320401
23.925	-0.0885849	196.082	0.320401
23.934	-0.0885997	196.073	0.320399
23.942	-0.0886146	196.065	0.320399
23.951	-0.0886299	196.057	0.320399
23.959	-0.0886424	196.048	0.320404
23.967	-0.0886472	196.04	0.320399
23.975	-0.0886483	196.033	0.320395
23.983	-0.0886466	196.024	0.320392
23.992	-0.0886418	196.015	0.320392
24.001	-0.0886402	196.006	0.320386
24.009	-0.0886344	195.999	0.320382
24.016	-0.0886305	195.99	0.320386
24.025	-0.0886333	195.982	0.320388
24.033	-0.088635	195.974	0.32039
24.042	-0.0886396	195.965	0.320389
24.05	-0.0886418	195.957	0.320393
24.059	-0.0886418	195.949	0.320393
24.067	-0.0886445	195.941	0.320392
24.076	-0.0886451	195.932	0.320396
24.083	-0.0886451	195.924	0.320396
24.092	-0.0886463	195.915	0.320394
24.1	-0.0886482	195.907	0.320392
24.109	-0.0886516	195.899	0.320388
24.116	-0.0886625	195.89	0.320382
24.125	-0.0886722	195.882	0.320379
24.133	-0.0886764	195.874	0.320379
24.142	-0.0886821	195.865	0.320378
24.15	-0.0886866	195.858	0.320374
24.159	-0.0886921	195.849	0.320367
24.166	-0.0886975	195.841	0.320365
24.175	-0.0887002	195.832	0.32036
24.183	-0.0886987	195.824	0.320355
24.192	-0.0886999	195.816	0.320354
24.201	-0.0887041	195.808	0.320345
24.208	-0.0887128	195.799	0.320335
24.216	-0.0887185	195.79	0.320325
24.225	-0.0887232	195.782	0.320322
24.234	-0.0887264	195.774	0.320325
24.242	-0.0887289	195.766	0.320329
24.25	-0.0887409	195.757	0.320332
24.259	-0.0887516	195.749	0.320333
24.267	-0.0887605	195.741	0.320332
24.275	-0.088765	195.732	0.320325
24.284	-0.0887729	195.725	0.320313
24.293	-0.0887791	195.716	0.320299
24.3	-0.0887851	195.708	0.320285
24.309	-0.0887845	195.699	0.320273
24.316	-0.0887854	195.691	0.320262
24.325	-0.0887859	195.681	0.320253
24.334	-0.0887912	195.674	0.320259
24.342	-0.0887993	195.666	0.320269
24.35	-0.0888073	195.658	0.32028
24.359	-0.0888162	195.649	0.32029
24.368	-0.0888248	195.642	0.320291
24.375	-0.0888292	195.633	0.320288
24.384	-0.0888353	195.625	0.320283
24.392	-0.0888393	195.616	0.32028
24.4	-0.0888373	195.607	0.320269
24.409	-0.0888343	195.6	0.32026
24.418	-0.0888366	195.592	0.320252
24.425	-0.0888433	195.583	0.320248
24.433	-0.0888453	195.574	0.320248
24.442	-0.0888487	195.567	0.32025
24.451	-0.0888554	195.558	0.320253
24.459	-0.0888655	195.55	0.320253
24.467	-0.0888782	195.542	0.320253
24.475	-0.0888855	195.533	0.320251
24.483	-0.08889	195.524	0.320249
24.492	-0.0888902	195.517	0.320237
24.501	-0.0888873	195.508	0.320228
24.509	-0.0888843	195.5	0.32022
24.516	-0.0888818	195.492	0.320214
24.525	-0.0888812	195.483	0.320211
24.533	-0.0888793	195.475	0.320215
24.541	-0.0888786	195.467	0.320218
24.551	-0.0888809	195.457	0.320219
24.559	-0.088886	195.45	0.320228
24.567	-0.08889	195.441	0.320232
24.575	-0.0888925	195.433	0.320239
24.583	-0.0888983	195.425	0.320242
24.592	-0.0889023	195.416	0.320243
24.601	-0.0889025	195.408	0.320243
24.609	-0.0888998	195.4	0.320241
24.617	-0.0888993	195.391	0.320242
24.626	-0.0888955	195.383	0.32024
24.634	-0.0888897	195.374	0.320237
24.642	-0.0888865	195.365	0.320236
24.65	-0.0888789	195.358	0.320235
24.659	-0.0888686	195.349	0.320232
24.667	-0.0888594	195.342	0.32023
24.675	-0.0888509	195.333	0.320231
24.683	-0.0888458	195.324	0.320237
24.692	-0.0888454	195.317	0.320243
24.699	-0.0888429	195.308	0.320249
24.708	-0.0888478	195.299	0.320254
24.716	-0.0888538	195.291	0.320257
24.725	-0.08886	195.283	0.320263
24.733	-0.0888714	195.274	0.320268
24.741	-0.0888814	195.265	0.320271
24.75	-0.0888878	195.257	0.320275
24.759	-0.088892	195.249	0.320273
24.767	-0.0888923	195.241	0.320268
24.775	-0.088889	195.233	0.320268
24.783	-0.0888868	195.224	0.320269
24.791	-0.0888826	195.216	0.320265
24.8	-0.0888834	195.208	0.320257
24.808	-0.0888842	195.2	0.320244
24.816	-0.088888	195.191	0.320238
24.825	-0.0888953	195.182	0.320229
24.834	-0.0889034	195.175	0.320227
24.842	-0.0889086	195.166	0.320224
24.85	-0.0889133	195.158	0.320221
24.859	-0.088913	195.149	0.320219
24.867	-0.0889073	195.141	0.320219
24.875	-0.0889017	195.132	0.320221
24.883	-0.0888908	195.125	0.320219
24.891	-0.0888829	195.115	0.320217
24.899	-0.0888771	195.107	0.320215
24.909	-0.0888714	195.099	0.320217
24.917	-0.0888671	195.09	0.320223
24.925	-0.0888729	195.083	0.320231
24.934	-0.0888846	195.074	0.320237
24.942	-0.0888982	195.065	0.320249
24.95	-0.0889108	195.057	0.320257
24.959	-0.088922	195.049	0.320266
24.967	-0.0889297	195.04	0.320275
24.976	-0.0889376	195.032	0.320281
24.984	-0.088947	195.024	0.32028
24.993	-0.088952	195.016	0.320271
25.002	-0.08895	195.007	0.320265
25.008	-0.0889443	194.999	0.320259
25.018	-0.0889379	194.99	0.320254
25.026	-0.0889349	194.982	0.320251
25.033	-0.0889357	194.974	0.32025
25.042	-0.0889386	194.965	0.320249
25.051	-0.0889414	194.957	0.320252
25.059	-0.0889438	194.949	0.320253
25.067	-0.088945	194.94	0.320256
25.076	-0.0889473	194.932	0.32026
25.084	-0.0889425	194.925	0.320262
25.091	-0.0889338	194.915	0.32026
25.101	-0.0889283	194.907	0.32026
25.108	-0.0889291	194.899	0.320257
25.118	-0.0889276	194.89	0.320256
25.126	-0.0889267	194.882	0.320257
25.134	-0.0889254	194.874	0.320258
25.142	-0.0889194	194.866	0.320257
25.15	-0.0889184	194.858	0.320253
25.158	-0.0889184	194.849	0.32025
25.167	-0.0889157	194.841	0.320246
25.176	-0.0889159	194.833	0.320242
25.184	-0.0889149	194.825	0.320241
25.191	-0.0889173	194.816	0.32024
25.201	-0.0889227	194.807	0.320234
25.208	-0.0889277	194.8	0.320236
25.217	-0.0889291	194.791	0.320241
25.225	-0.0889286	194.782	0.320243
25.234	-0.0889291	194.775	0.320248
25.242	-0.0889339	194.767	0.320252
25.25	-0.0889379	194.758	0.320256
25.258	-0.0889433	194.749	0.320259
25.266	-0.0889434	194.741	0.320258
25.276	-0.0889463	194.732	0.320258
25.283	-0.0889504	194.725	0.320258
25.292	-0.0889509	194.716	0.320257
25.301	-0.0889494	194.707	0.320252
25.309	-0.0889474	194.699	0.320249
25.317	-0.0889456	194.691	0.320249
25.325	-0.0889417	194.682	0.320249
25.333	-0.0889407	194.674	0.320249
25.342	-0.088939	194.667	0.320248
25.351	-0.0889409	194.658	0.320248
25.358	-0.088943	194.65	0.320248
25.367	-0.0889504	194.641	0.320249
25.376	-0.0889562	194.633	0.320254
25.384	-0.0889568	194.625	0.320262
25.392	-0.0889585	194.616	0.32027
25.4	-0.08896	194.607	0.320276
25.409	-0.0889555	194.599	0.320279
25.417	-0.0889479	194.59	0.320285
25.425	-0.088938	194.582	0.320285
25.434	-0.0889308	194.574	0.320288
25.442	-0.0889189	194.566	0.32029
25.45	-0.0889145	194.557	0.32029
25.459	-0.0889149	194.549	0.320288
25.467	-0.0889148	194.541	0.320282
25.475	-0.0889169	194.532	0.320273
25.483	-0.088929	194.523	0.320271
25.493	-0.0889332	194.516	0.320269
25.501	-0.0889346	194.507	0.320265
25.509	-0.0889376	194.499	0.320266
25.518	-0.0889394	194.491	0.320261
25.526	-0.0889403	194.483	0.320264
25.534	-0.0889396	194.474	0.320274
25.543	-0.0889418	194.466	0.320277
25.551	-0.0889453	194.457	0.320286
25.559	-0.0889482	194.449	0.320286
25.568	-0.088957	194.44	0.320284
25.575	-0.0889678	194.433	0.320285
25.584	-0.0889736	194.424	0.320281
25.592	-0.0889751	194.416	0.320272
25.602	-0.0889788	194.407	0.320262
25.609	-0.0889822	194.399	0.320251
25.618	-0.0889857	194.39	0.320246
25.626	-0.0889857	194.383	0.320239
25.634	-0.0889841	194.375	0.320228
25.642	-0.0889828	194.365	0.320225
25.65	-0.0889782	194.357	0.320224
25.659	-0.0889756	194.349	0.320229
25.668	-0.0889711	194.342	0.320233
25.676	-0.088969	194.332	0.320233
25.685	-0.0889651	194.324	0.320231
25.692	-0.0889608	194.316	0.320227
25.7	-0.0889598	194.307	0.320226
25.709	-0.0889596	194.299	0.320225
25.718	-0.0889574	194.29	0.32022
25.726	-0.0889581	194.282	0.320216
25.733	-0.0889639	194.274	0.320218
25.742	-0.0889695	194.265	0.320223
25.751	-0.0889732	194.257	0.320225
25.759	-0.0889777	194.249	0.320221
25.767	-0.0889849	194.24	0.320215
25.775	-0.0889899	194.232	0.320205
25.783	-0.0889862	194.224	0.320197
25.792	-0.0889802	194.216	0.320193
25.801	-0.0889796	194.207	0.320186
25.809	-0.0889692	194.2	0.320176
25.817	-0.0889608	194.191	0.320169
25.826	-0.0889581	194.182	0.320167
25.833	-0.0889616	194.174	0.320171
25.842	-0.0889712	194.165	0.320174
25.851	-0.0889777	194.157	0.32018
25.86	-0.0889837	194.149	0.320186
25.867	-0.0889901	194.141	0.320189
25.875	-0.088992	194.132	0.320194
25.884	-0.0889936	194.124	0.320195
25.892	-0.0889965	194.115	0.320191
25.9	-0.0890016	194.108	0.320194
25.909	-0.0890111	194.099	0.320195
25.917	-0.0890182	194.091	0.320196
25.925	-0.089029	194.083	0.320198
25.934	-0.0890394	194.074	0.320199
25.943	-0.0890496	194.065	0.320198
25.951	-0.0890585	194.056	0.320193
25.959	-0.0890642	194.049	0.320188
25.967	-0.0890639	194.041	0.320184
25.976	-0.0890616	194.032	0.32018
25.984	-0.0890613	194.024	0.320171
25.993	-0.0890659	194.015	0.320162
26	-0.0890728	194.007	0.320154
26.01	-0.089078	193.998	0.320146
26.018	-0.0890778	193.99	0.320142
26.026	-0.0890838	193.982	0.32014
26.034	-0.089089	193.974	0.320141
26.043	-0.0890928	193.965	0.320143
26.051	-0.089094	193.957	0.320146
26.059	-0.0890977	193.948	0.320142
26.068	-0.0891019	193.94	0.32014
26.076	-0.0891074	193.932	0.320131
26.085	-0.0891106	193.923	0.320125
26.093	-0.0891125	193.915	0.320114
26.101	-0.0891114	193.908	0.320109
26.11	-0.0891049	193.899	0.320104
26.118	-0.0890998	193.891	0.3201
26.126	-0.0890951	193.882	0.320096
26.134	-0.089092	193.874	0.320098
26.142	-0.0890876	193.865	0.320104
26.151	-0.0890854	193.857	0.320106
26.159	-0.0890897	193.848	0.320106
26.167	-0.0890922	193.84	0.320104
26.175	-0.0890958	193.832	0.320108
26.185	-0.0890957	193.823	0.320109
26.193	-0.0890914	193.814	0.320109
26.201	-0.0890911	193.807	0.320105
26.209	-0.0890888	193.798	0.320098
26.218	-0.0890916	193.789	0.320092
26.226	-0.0890979	193.781	0.320086
26.234	-0.089112	193.774	0.320078
26.243	-0.0891271	193.765	0.320072
26.252	-0.089147	193.757	0.320072
26.261	-0.0891613	193.748	0.320077
26.268	-0.0891801	193.74	0.320083
26.276	-0.0891931	193.732	0.320096
26.284	-0.0892032	193.724	0.320108
26.293	-0.0892109	193.715	0.320117
26.301	-0.0892129	193.706	0.320123
26.309	-0.0892161	193.698	0.320129
26.318	-0.0892245	193.69	0.320135
26.327	-0.0892351	193.681	0.320136
26.335	-0.0892443	193.673	0.320134
26.343	-0.0892562	193.665	0.320134
26.352	-0.0892668	193.657	0.320138
26.36	-0.0892772	193.647	0.320145
26.368	-0.089285	193.64	0.320149
26.377	-0.0892881	193.631	0.320153
26.385	-0.0892895	193.623	0.320156
26.394	-0.0892912	193.615	0.320167
26.402	-0.0892891	193.606	0.320175
26.41	-0.0892857	193.598	0.320186
26.418	-0.0892866	193.59	0.320191
26.426	-0.0892847	193.581	0.320194
26.435	-0.0892806	193.573	0.320197
26.443	-0.089281	193.564	0.320195
26.451	-0.0892775	193.556	0.320198
26.46	-0.089273	193.548	0.320208
26.468	-0.0892691	193.54	0.320215
26.476	-0.0892675	193.532	0.320217
26.485	-0.0892686	193.523	0.320217
26.493	-0.0892699	193.515	0.320215
26.502	-0.0892701	193.506	0.320217
26.509	-0.0892755	193.498	0.32022
26.518	-0.0892903	193.49	0.320217
26.525	-0.0893073	193.482	0.320214
26.535	-0.0893186	193.473	0.320207
26.543	-0.0893272	193.465	0.320201
26.551	-0.0893389	193.457	0.320199
26.56	-0.0893468	193.448	0.320194
26.569	-0.0893565	193.439	0.320192
26.577	-0.0893552	193.432	0.320187
26.585	-0.0893501	193.423	0.32018
26.593	-0.0893392	193.415	0.320173
26.602	-0.0893292	193.406	0.320167
26.61	-0.0893227	193.398	0.320161
26.618	-0.0893276	193.39	0.32016
26.626	-0.0893318	193.382	0.320155
26.636	-0.0893332	193.373	0.320156
26.643	-0.0893355	193.365	0.320156
26.652	-0.0893417	193.357	0.32016
26.66	-0.0893479	193.348	0.320161
26.668	-0.0893575	193.34	0.320163
26.676	-0.0893676	193.332	0.320165
26.686	-0.0893731	193.323	0.320162
26.693	-0.0893754	193.315	0.320159
26.701	-0.0893813	193.307	0.320161
26.71	-0.0893875	193.298	0.320165
26.718	-0.0893923	193.29	0.320174
26.726	-0.0893946	193.282	0.320184
26.735	-0.0894014	193.273	0.320196
26.742	-0.0894066	193.265	0.32021
26.752	-0.0894082	193.256	0.320221
26.76	-0.0894017	193.248	0.320229
26.769	-0.0893986	193.239	0.320232
26.777	-0.0893923	193.231	0.320226
26.785	-0.0893891	193.222	0.320215
26.793	-0.0893861	193.214	0.320203
26.801	-0.0893856	193.205	0.320194
26.81	-0.0893862	193.198	0.320186
26.818	-0.089388	193.19	0.320181
26.827	-0.0893936	193.181	0.320174
26.835	-0.0894012	193.172	0.320178
26.843	-0.0894072	193.165	0.320182
26.852	-0.0894107	193.156	0.320187
26.861	-0.089413	193.147	0.320186
26.868	-0.0894124	193.14	0.320183
26.876	-0.089409	193.131	0.320175
26.886	-0.0894075	193.122	0.320166
26.893	-0.0894075	193.114	0.320159
26.901	-0.0894123	193.106	0.320155
26.91	-0.0894213	193.098	0.320152
26.918	-0.0894313	193.089	0.320148
26.926	-0.0894441	193.081	0.320147
26.935	-0.0894515	193.073	0.320151
26.943	-0.0894595	193.064	0.320156
26.951	-0.0894699	193.056	0.320164
26.96	-0.0894775	193.048	0.320168
26.969	-0.0894821	193.04	0.320172
26.976	-0.0894877	193.031	0.320176
26.985	-0.0894919	193.023	0.32018
26.994	-0.0894943	193.015	0.320176
27.002	-0.0894939	193.007	0.320163
27.01	-0.0894939	192.997	0.32015
27.019	-0.0894933	192.99	0.320137
27.027	-0.0894887	192.981	0.320128
27.034	-0.0894823	192.973	0.320121
27.043	-0.0894796	192.964	0.320119
27.051	-0.0894779	192.957	0.320121
27.06	-0.0894718	192.949	0.320127
27.069	-0.0894653	192.94	0.320135
27.077	-0.0894623	192.931	0.320146
27.086	-0.0894555	192.923	0.320151
27.094	-0.0894541	192.914	0.320155
27.102	-0.0894509	192.906	0.320157
27.111	-0.089453	192.898	0.320154
27.117	-0.0894585	192.89	0.320146
27.127	-0.0894698	192.881	0.320142
27.136	-0.0894822	192.873	0.320136
27.145	-0.0894985	192.864	0.320133
27.152	-0.0895114	192.857	0.320127
27.161	-0.0895253	192.848	0.320123
27.169	-0.089535	192.839	0.320118
27.178	-0.0895426	192.831	0.320118
27.185	-0.0895482	192.823	0.32012
27.194	-0.0895542	192.814	0.320123
27.202	-0.0895573	192.806	0.320123
27.211	-0.0895596	192.798	0.320116
27.219	-0.0895612	192.789	0.320112
27.228	-0.0895619	192.781	0.320108
27.236	-0.0895603	192.773	0.320105
27.244	-0.0895567	192.765	0.320102
27.253	-0.0895536	192.756	0.320098
27.261	-0.0895504	192.747	0.320094
27.269	-0.0895456	192.74	0.320096
27.277	-0.0895367	192.731	0.320094
27.286	-0.0895312	192.723	0.320094
27.293	-0.0895284	192.715	0.320092
27.302	-0.0895267	192.706	0.320088
27.31	-0.0895235	192.697	0.320084
27.319	-0.0895155	192.69	0.320078
27.327	-0.0895118	192.682	0.320071
27.336	-0.0895137	192.673	0.320065
27.344	-0.0895201	192.665	0.320059
27.353	-0.0895281	192.657	0.320058
27.36	-0.0895321	192.649	0.32006
27.369	-0.0895359	192.641	0.320066
27.376	-0.0895415	192.632	0.320071
27.386	-0.089548	192.623	0.320073
27.394	-0.0895526	192.615	0.320075
27.402	-0.0895568	192.607	0.320074
27.411	-0.0895579	192.598	0.320076
27.42	-0.0895621	192.59	0.320073
27.427	-0.0895658	192.582	0.320062
27.435	-0.0895707	192.573	0.320055
27.443	-0.0895783	192.566	0.320056
27.453	-0.0895831	192.556	0.320058
27.461	-0.0895894	192.548	0.320058
27.469	-0.0895967	192.54	0.320055
27.477	-0.0896013	192.531	0.320052
27.486	-0.0896022	192.523	0.320048
27.494	-0.0895986	192.515	0.320044
27.501	-0.0895924	192.506	0.320044
27.51	-0.0895852	192.497	0.320049
27.518	-0.0895797	192.49	0.320055
27.527	-0.0895702	192.481	0.320061
27.535	-0.0895612	192.473	0.320063
27.544	-0.0895596	192.465	0.320067
27.553	-0.0895565	192.456	0.320069
27.559	-0.0895499	192.448	0.320072
27.568	-0.0895477	192.44	0.320072
27.577	-0.0895512	192.431	0.320074
27.585	-0.0895554	192.422	0.320078
27.594	-0.0895618	192.415	0.320076
27.601	-0.0895652	192.405	0.320078
27.61	-0.0895694	192.398	0.320083
27.618	-0.0895743	192.389	0.320092
27.627	-0.089578	192.38	0.320095
27.635	-0.0895783	192.373	0.320097
27.644	-0.0895783	192.364	0.320095
27.652	-0.0895778	192.356	0.320095
27.66	-0.0895791	192.348	0.320094
27.668	-0.0895807	192.34	0.32009
27.676	-0.0895778	192.331	0.320087
27.686	-0.0895736	192.322	0.320082
27.694	-0.0895686	192.314	0.320082
27.702	-0.0895649	192.305	0.320078
27.71	-0.0895643	192.298	0.320078
27.719	-0.0895612	192.289	0.320079
27.728	-0.0895578	192.281	0.320079
27.735	-0.0895557	192.272	0.320078
27.744	-0.0895511	192.265	0.320076
27.752	-0.0895475	192.256	0.320076
27.761	-0.0895438	192.248	0.320077
27.768	-0.089545	192.239	0.320077
27.778	-0.0895456	192.232	0.320082
27.785	-0.0895478	192.223	0.320088
27.794	-0.0895503	192.214	0.32009
27.802	-0.0895583	192.206	0.320092
27.811	-0.0895679	192.198	0.320093
27.819	-0.0895755	192.189	0.320092
27.827	-0.0895862	192.18	0.320085
27.835	-0.0895942	192.173	0.320074
27.845	-0.0895986	192.165	0.320062
27.853	-0.0896047	192.156	0.320051
27.86	-0.0896112	192.147	0.320038
27.869	-0.0896183	192.139	0.320025
27.878	-0.0896285	192.131	0.320017
27.886	-0.0896346	192.122	0.320009
27.894	-0.0896414	192.114	0.320001
27.903	-0.0896483	192.106	0.319994
27.912	-0.08966	192.097	0.319989
27.92	-0.0896679	192.09	0.319993
27.927	-0.0896703	192.081	0.32
27.936	-0.0896764	192.072	0.32001
27.943	-0.0896769	192.063	0.320018
27.953	-0.089673	192.056	0.320024
27.961	-0.0896734	192.047	0.320029
27.969	-0.0896624	192.039	0.320034
27.978	-0.0896514	192.031	0.320038
27.986	-0.0896439	192.022	0.32004
27.994	-0.089638	192.015	0.32004
28.002	-0.0896317	192.005	0.320038
28.01	-0.0896259	191.997	0.320037
28.02	-0.0896262	191.989	0.32004
28.027	-0.089628	191.981	0.320037
28.036	-0.0896318	191.972	0.32004
28.044	-0.0896388	191.964	0.320037
28.052	-0.0896468	191.955	0.320032
28.062	-0.0896542	191.947	0.320033
28.069	-0.0896597	191.939	0.320036
28.077	-0.0896641	191.929	0.320038
28.086	-0.0896659	191.922	0.32004
28.094	-0.0896629	191.913	0.320047
28.102	-0.0896535	191.905	0.320052
28.111	-0.0896464	191.897	0.320058
28.119	-0.0896351	191.89	0.320062
28.127	-0.0896267	191.88	0.320069
28.135	-0.0896223	191.872	0.320077
28.143	-0.0896197	191.864	0.320081
28.151	-0.0896185	191.856	0.320086
28.16	-0.0896225	191.847	0.320089
28.169	-0.0896275	191.838	0.320088
28.178	-0.0896305	191.831	0.320083
28.186	-0.0896315	191.822	0.320075
28.194	-0.0896309	191.814	0.320067
28.203	-0.0896338	191.806	0.320053
28.211	-0.0896353	191.797	0.320042
28.218	-0.0896404	191.79	0.320039
28.227	-0.0896433	191.781	0.320032
28.236	-0.0896471	191.773	0.320019
28.244	-0.0896519	191.764	0.32001
28.253	-0.0896552	191.756	0.320004
28.261	-0.0896607	191.748	0.319998
28.269	-0.0896661	191.739	0.31999
28.277	-0.0896707	191.731	0.319987
28.286	-0.0896731	191.722	0.319982
28.295	-0.0896751	191.714	0.319975
28.302	-0.0896791	191.706	0.319976
28.312	-0.089685	191.698	0.319978
28.319	-0.0896901	191.689	0.319979
28.326	-0.0896899	191.682	0.319984
28.336	-0.0896862	191.672	0.319993
28.344	-0.0896797	191.664	0.319997
28.353	-0.0896718	191.657	0.319996
28.362	-0.0896673	191.648	0.319996
28.368	-0.0896575	191.64	0.319994
28.378	-0.0896482	191.631	0.319984
28.386	-0.0896366	191.623	0.319979
28.395	-0.0896301	191.615	0.319979
28.402	-0.0896327	191.606	0.319977
28.41	-0.089637	191.598	0.319974
28.419	-0.0896418	191.59	0.319977
28.427	-0.0896441	191.581	0.319979
28.436	-0.0896449	191.573	0.319982
28.443	-0.089643	191.565	0.319981
28.452	-0.0896424	191.556	0.31998
28.461	-0.0896389	191.549	0.319982
28.469	-0.0896292	191.54	0.319978
28.477	-0.089614	191.531	0.319971
28.487	-0.0896036	191.524	0.319967
28.494	-0.0895987	191.515	0.319958
28.503	-0.0895921	191.506	0.319951
28.511	-0.0895876	191.498	0.319946
28.519	-0.089583	191.489	0.319946
28.527	-0.0895816	191.482	0.319948
28.537	-0.0895792	191.473	0.319947
28.544	-0.0895813	191.464	0.319951
28.552	-0.0895888	191.456	0.319956
28.56	-0.0895982	191.447	0.319957
28.57	-0.0896102	191.439	0.319961
28.578	-0.0896207	191.432	0.319962
28.586	-0.0896359	191.423	0.319965
28.594	-0.0896475	191.414	0.31997
28.602	-0.089657	191.406	0.319966
28.611	-0.0896643	191.398	0.319958
28.619	-0.0896667	191.39	0.319952
28.628	-0.0896641	191.381	0.31994
28.635	-0.0896606	191.373	0.319936
28.645	-0.0896537	191.365	0.319933
28.653	-0.0896481	191.356	0.319932
28.661	-0.0896445	191.348	0.31993
28.669	-0.0896473	191.339	0.319929
28.676	-0.0896543	191.331	0.319934
28.685	-0.0896594	191.323	0.319939
28.694	-0.0896672	191.314	0.319935
28.703	-0.0896734	191.307	0.319929
28.711	-0.0896781	191.298	0.319914
28.72	-0.0896815	191.291	0.319904
28.727	-0.0896789	191.282	0.319889
28.736	-0.0896714	191.274	0.319877
28.744	-0.0896622	191.265	0.31987
28.752	-0.0896529	191.257	0.319863
28.761	-0.0896402	191.249	0.319855
28.769	-0.0896355	191.24	0.319846
28.777	-0.0896338	191.232	0.319839
28.787	-0.0896358	191.224	0.319828
28.795	-0.0896456	191.215	0.319821
28.803	-0.0896541	191.207	0.319808
28.811	-0.089662	191.2	0.3198
28.82	-0.0896707	191.191	0.319794
28.828	-0.089677	191.183	0.319784
28.837	-0.0896802	191.174	0.319776
28.845	-0.0896829	191.165	0.319767
28.852	-0.089679	191.157	0.319764
28.861	-0.0896745	191.149	0.319761
28.869	-0.0896648	191.141	0.319764
28.877	-0.0896537	191.133	0.319764
28.886	-0.089646	191.124	0.319764
28.894	-0.0896428	191.115	0.319766
28.902	-0.089635	191.107	0.319764
28.912	-0.0896288	191.098	0.319765
28.92	-0.0896268	191.091	0.319762
28.927	-0.0896278	191.082	0.319754
28.936	-0.0896302	191.074	0.319741
28.944	-0.0896338	191.066	0.319729
28.953	-0.0896341	191.057	0.31972
28.962	-0.0896351	191.048	0.319714
28.97	-0.0896347	191.039	0.319709
28.978	-0.0896349	191.032	0.319706
28.986	-0.0896398	191.024	0.319697
28.994	-0.0896421	191.015	0.319685
29.002	-0.089645	191.007	0.319675
29.011	-0.0896439	190.999	0.319658
29.019	-0.0896437	190.991	0.319647
29.029	-0.0896489	190.983	0.319636
29.035	-0.0896527	190.974	0.319635
29.044	-0.0896552	190.966	0.319632
29.053	-0.0896543	190.958	0.31963
29.062	-0.0896597	190.949	0.319628
29.07	-0.0896611	190.94	0.319624
29.079	-0.089659	190.932	0.319624
29.086	-0.0896573	190.924	0.319619
29.094	-0.0896569	190.915	0.319612
29.102	-0.0896493	190.907	0.319605
29.111	-0.0896412	190.899	0.319601
29.119	-0.0896371	190.891	0.319599
29.127	-0.0896414	190.883	0.319594
29.136	-0.0896515	190.874	0.31959
29.144	-0.0896563	190.865	0.319585
29.153	-0.0896664	190.857	0.319578
29.161	-0.0896754	190.85	0.319566
29.17	-0.0896817	190.841	0.319553
29.178	-0.0896882	190.833	0.31954
29.186	-0.0896928	190.825	0.319526
29.195	-0.0896992	190.816	0.319516
29.202	-0.0897035	190.808	0.319511
29.21	-0.0897016	190.8	0.319509
29.22	-0.0897063	190.791	0.319513
29.227	-0.0897115	190.782	0.319516
29.236	-0.0897137	190.774	0.319516
29.244	-0.0897123	190.766	0.319515
29.252	-0.0897048	190.757	0.319509
29.261	-0.0896948	190.75	0.319498
29.27	-0.0896873	190.741	0.319481
29.277	-0.0896798	190.733	0.319475
29.286	-0.0896796	190.724	0.319467
29.294	-0.0896858	190.716	0.319462
29.301	-0.0896934	190.708	0.319459
29.31	-0.0897053	190.699	0.31946
29.319	-0.0897231	190.691	0.319465
29.327	-0.0897367	190.683	0.319467
29.336	-0.0897461	190.674	0.319475
29.344	-0.0897536	190.666	0.319475
29.352	-0.0897633	190.657	0.319471
29.361	-0.0897699	190.649	0.319466
29.368	-0.0897754	190.641	0.319457
29.377	-0.0897851	190.633	0.319445
29.386	-0.0897941	190.624	0.319432
29.393	-0.0898049	190.616	0.319422
29.403	-0.0898135	190.608	0.319411
29.411	-0.0898245	190.6	0.3194
29.42	-0.0898284	190.592	0.319387
29.428	-0.0898244	190.583	0.319374
29.437	-0.08982	190.575	0.319358
29.444	-0.0898185	190.566	0.319339
29.453	-0.0898151	190.558	0.319323
29.461	-0.0898103	190.55	0.319315
29.47	-0.0898076	190.542	0.319306
29.477	-0.0898085	190.533	0.319298
29.487	-0.0898116	190.524	0.319295
29.494	-0.0898177	190.516	0.319293
29.503	-0.089821	190.508	0.319297
29.512	-0.0898245	190.5	0.319304
29.52	-0.089824	190.492	0.319309
29.529	-0.0898239	190.483	0.319316
29.536	-0.0898228	190.474	0.319326
29.544	-0.0898182	190.466	0.319328
29.554	-0.0898131	190.458	0.319334
29.561	-0.0898044	190.449	0.319336
29.57	-0.0897955	190.441	0.319332
29.578	-0.0897894	190.432	0.319325
29.586	-0.089787	190.425	0.31932
29.595	-0.0897882	190.416	0.319319
29.603	-0.0897921	190.407	0.319319
29.612	-0.0897951	190.4	0.319318
29.619	-0.0897981	190.391	0.319318
29.627	-0.0898089	190.382	0.319321
29.636	-0.0898189	190.374	0.319328
29.644	-0.0898252	190.366	0.319334
29.652	-0.0898343	190.357	0.319336
29.661	-0.0898422	190.349	0.319337
29.669	-0.0898464	190.341	0.319331
29.679	-0.089855	190.333	0.319322
29.686	-0.0898625	190.325	0.319309
29.695	-0.0898635	190.316	0.319297
29.704	-0.0898693	190.308	0.319289
29.711	-0.089873	190.3	0.319282
29.72	-0.0898776	190.292	0.31928
29.728	-0.089887	190.284	0.319279
29.736	-0.0898938	190.275	0.319271
29.744	-0.0899025	190.267	0.319269
29.753	-0.0899079	190.258	0.319276
29.761	-0.0899144	190.249	0.319286
29.77	-0.089923	190.241	0.3193
29.778	-0.0899311	190.233	0.319311
29.786	-0.0899355	190.224	0.319317
29.794	-0.0899413	190.215	0.319317
29.803	-0.0899436	190.208	0.319316
29.811	-0.0899434	190.2	0.319314
29.82	-0.089947	190.192	0.319306
29.828	-0.0899568	190.184	0.319289
29.837	-0.0899698	190.175	0.319272
29.844	-0.0899827	190.168	0.319258
29.852	-0.0899946	190.159	0.319243
29.861	-0.0900085	190.151	0.319233
29.869	-0.09002	190.142	0.319225
29.878	-0.0900324	190.134	0.319215
29.885	-0.0900469	190.125	0.319211
29.894	-0.0900572	190.117	0.319208
29.902	-0.090063	190.109	0.31921
29.911	-0.0900697	190.101	0.319211
29.92	-0.0900764	190.092	0.319212
29.928	-0.0900835	190.083	0.319208
29.936	-0.0900903	190.076	0.319202
29.945	-0.0900951	190.067	0.319199
29.952	-0.0900984	190.059	0.319192
29.961	-0.0901013	190.05	0.319184
29.969	-0.090106	190.043	0.319171
29.978	-0.0901108	190.034	0.319166
29.986	-0.0901142	190.025	0.319162
29.995	-0.0901236	190.018	0.319158
30.002	-0.0901334	190.009	0.319157
30.011	-0.0901454	190.001	0.319158
30.02	-0.0901575	189.992	0.319158
30.028	-0.0901652	189.984	0.319153
30.037	-0.0901724	189.975	0.319155
30.045	-0.090179	189.968	0.319153
30.053	-0.090182	189.958	0.319151
30.061	-0.0901793	189.95	0.319147
30.069	-0.090177	189.943	0.319144
30.078	-0.0901727	189.933	0.319143
30.087	-0.0901706	189.925	0.319138
30.095	-0.0901664	189.917	0.319136
30.102	-0.0901636	189.909	0.319137
30.112	-0.0901661	189.9	0.319137
30.12	-0.0901672	189.891	0.319129
30.128	-0.0901744	189.884	0.319119
30.136	-0.090189	189.875	0.319113
30.145	-0.0902035	189.867	0.319109
30.153	-0.0902205	189.859	0.319107
30.161	-0.090238	189.85	0.31911
30.169	-0.090257	189.842	0.319116
30.178	-0.0902724	189.833	0.319125
30.186	-0.0902898	189.825	0.319132
30.194	-0.0902997	189.815	0.31914
30.203	-0.0903034	189.807	0.319143
30.211	-0.0903014	189.799	0.319146
30.219	-0.0902989	189.791	0.319143
30.227	-0.0902939	189.783	0.319143
30.237	-0.0902913	189.775	0.319138
30.244	-0.0902835	189.767	0.319132
30.252	-0.0902786	189.758	0.319128
30.262	-0.0902766	189.749	0.319126
30.269	-0.0902781	189.741	0.319128
30.279	-0.0902832	189.733	0.319128
30.286	-0.090289	189.724	0.319126
30.294	-0.0902912	189.716	0.319126
30.303	-0.090293	189.708	0.319122
30.312	-0.0902968	189.7	0.31912
30.32	-0.0903014	189.692	0.319117
30.328	-0.0903093	189.684	0.319118
30.335	-0.0903163	189.674	0.31912
30.345	-0.0903217	189.667	0.319124
30.352	-0.0903247	189.658	0.319128
30.362	-0.0903318	189.65	0.319133
30.37	-0.0903363	189.641	0.319143
30.377	-0.0903391	189.633	0.319152
30.386	-0.0903399	189.625	0.319158
30.394	-0.0903431	189.617	0.319166
30.403	-0.0903417	189.608	0.319175
30.411	-0.0903402	189.599	0.319182
30.42	-0.090341	189.591	0.319191
30.427	-0.0903392	189.584	0.3192
30.436	-0.0903353	189.574	0.319205
30.444	-0.0903274	189.566	0.319203
30.453	-0.0903226	189.558	0.319196
30.461	-0.0903187	189.55	0.319189
30.47	-0.09032	189.542	0.319179
30.477	-0.0903177	189.534	0.31916
30.485	-0.090317	189.525	0.319151
30.494	-0.0903213	189.518	0.31914
30.503	-0.0903241	189.508	0.319129
30.512	-0.0903334	189.501	0.319117
30.519	-0.0903411	189.493	0.319103
30.528	-0.0903442	189.484	0.319089
30.536	-0.0903449	189.477	0.319076
30.544	-0.0903431	189.468	0.319063
30.553	-0.0903426	189.459	0.31905
30.56	-0.0903463	189.452	0.319037
30.569	-0.0903491	189.443	0.319027
30.577	-0.0903485	189.435	0.319022
30.586	-0.0903497	189.426	0.319015
30.594	-0.0903467	189.418	0.319006
30.603	-0.0903499	189.411	0.319008
30.61	-0.0903499	189.401	0.319008
30.619	-0.0903472	189.393	0.319009
30.628	-0.0903404	189.385	0.31901
30.636	-0.0903446	189.377	0.31901
30.644	-0.0903496	189.368	0.319013
30.653	-0.0903568	189.36	0.319012
30.661	-0.0903693	189.351	0.319013
30.668	-0.0903847	189.344	0.319011
30.678	-0.0903963	189.335	0.319009
30.686	-0.0904101	189.327	0.319004
30.693	-0.0904239	189.319	0.319006
30.703	-0.0904387	189.31	0.319006
30.711	-0.0904532	189.301	0.319003
30.72	-0.0904604	189.294	0.318997
30.727	-0.0904656	189.285	0.318993
30.736	-0.0904689	189.277	0.318987
30.744	-0.0904658	189.268	0.318978
30.752	-0.090459	189.26	0.318967
30.76	-0.0904439	189.251	0.318958
30.769	-0.0904297	189.243	0.318951
30.778	-0.0904214	189.235	0.318942
30.787	-0.0904161	189.226	0.318932
30.794	-0.0904049	189.219	0.318926
30.803	-0.0903984	189.209	0.318923
30.811	-0.0904027	189.202	0.318921
30.819	-0.0904099	189.194	0.318921
30.827	-0.0904204	189.185	0.318922
30.836	-0.0904333	189.177	0.318926
30.844	-0.0904397	189.167	0.318932
30.853	-0.0904461	189.159	0.318944
30.861	-0.090451	189.15	0.318954
30.869	-0.0904495	189.143	0.318969
30.878	-0.0904505	189.134	0.318977
30.886	-0.090452	189.125	0.318981
30.894	-0.0904516	189.117	0.318987
30.903	-0.0904523	189.109	0.318987
30.911	-0.0904537	189.1	0.31899
30.919	-0.0904555	189.092	0.318989
30.928	-0.090456	189.084	0.318992
30.936	-0.0904552	189.075	0.318988
30.945	-0.0904543	189.067	0.318985
30.953	-0.0904467	189.059	0.318984
30.961	-0.0904374	189.05	0.318984
30.97	-0.0904266	189.042	0.318985
30.978	-0.0904194	189.034	0.318977
30.986	-0.0904134	189.024	0.318974
30.994	-0.0904122	189.017	0.318973
31.002	-0.0904146	189.008	0.318975
31.011	-0.090422	189	0.318975
31.02	-0.0904304	188.992	0.318984
31.027	-0.0904395	188.983	0.318986
31.036	-0.0904485	188.976	0.31899
31.045	-0.090457	188.966	0.318988
31.053	-0.0904649	188.958	0.31899
31.061	-0.0904695	188.949	0.318992
31.07	-0.0904709	188.942	0.318991
31.078	-0.0904696	188.933	0.318989
31.086	-0.0904676	188.925	0.318985
31.094	-0.0904636	188.917	0.318977
31.102	-0.0904638	188.909	0.31897
31.111	-0.0904666	188.9	0.318969
31.119	-0.0904607	188.892	0.318965
31.128	-0.0904545	188.883	0.318961
31.136	-0.0904485	188.876	0.318953
31.145	-0.0904489	188.867	0.318948
31.153	-0.0904511	188.859	0.318939
31.161	-0.0904482	188.851	0.31893
31.17	-0.0904467	188.843	0.318925
31.177	-0.0904426	188.834	0.318924
31.186	-0.0904377	188.826	0.318923
31.195	-0.0904333	188.818	0.318922
31.203	-0.0904337	188.809	0.31892
31.212	-0.0904326	188.8	0.318912
31.22	-0.0904272	188.792	0.318905
31.228	-0.0904277	188.784	0.318901
31.236	-0.09043	188.776	0.318896
31.244	-0.0904364	188.767	0.318893
31.253	-0.0904395	188.759	0.31889
31.262	-0.0904381	188.751	0.31889
31.27	-0.0904432	188.742	0.318893
31.278	-0.0904449	188.734	0.3189
31.286	-0.090448	188.725	0.318906
31.295	-0.0904496	188.717	0.318916
31.303	-0.0904489	188.709	0.318924
31.312	-0.090454	188.701	0.318933
31.319	-0.090463	188.693	0.318933
31.329	-0.0904701	188.685	0.318926
31.336	-0.0904771	188.675	0.318918
31.345	-0.0904828	188.667	0.318908
31.353	-0.0904837	188.659	0.318901
31.362	-0.0904863	188.65	0.318902
31.369	-0.0904852	188.643	0.318902
31.379	-0.0904835	188.634	0.318907
31.387	-0.0904839	188.626	0.318918
31.395	-0.0904815	188.617	0.318932
31.402	-0.0904844	188.608	0.318949
31.411	-0.090488	188.601	0.31896
31.419	-0.0904922	188.592	0.31897
31.427	-0.0904996	188.584	0.318981
31.436	-0.0905091	188.575	0.31899
31.445	-0.0905177	188.568	0.319
31.453	-0.0905307	188.559	0.31901
31.461	-0.090538	188.55	0.319014
31.469	-0.0905517	188.542	0.319014
31.478	-0.0905614	188.533	0.319018
31.487	-0.0905721	188.524	0.31902
31.494	-0.0905724	188.517	0.319013
31.503	-0.0905684	188.509	0.31901
31.512	-0.090567	188.501	0.319007
31.52	-0.0905674	188.492	0.319002
31.528	-0.0905686	188.484	0.318997
31.536	-0.0905716	188.475	0.318994
31.545	-0.090571	188.467	0.318992
31.553	-0.0905717	188.459	0.318989
31.561	-0.0905735	188.45	0.318988
31.57	-0.0905751	188.442	0.318991
31.577	-0.0905824	188.434	0.318993
31.586	-0.0905864	188.425	0.318994
31.595	-0.0905907	188.417	0.318992
31.603	-0.0905903	188.409	0.318992
31.611	-0.0905884	188.4	0.318992
31.62	-0.0905862	188.392	0.31899
31.628	-0.0905912	188.384	0.318984
31.636	-0.0905922	188.376	0.318978
31.644	-0.0905956	188.367	0.318977
31.652	-0.0906001	188.359	0.318976
31.661	-0.0906051	188.35	0.318981
31.67	-0.0906118	188.342	0.318986
31.678	-0.0906246	188.333	0.318992
31.685	-0.0906429	188.325	0.318997
31.695	-0.0906581	188.317	0.319004
31.703	-0.090675	188.308	0.319006
31.711	-0.0906867	188.3	0.319007
31.721	-0.0906959	188.292	0.319006
31.729	-0.0907028	188.283	0.319005
31.736	-0.0907055	188.274	0.319
31.745	-0.0907041	188.266	0.318998
31.754	-0.0907007	188.258	0.318994
31.761	-0.0906958	188.25	0.31899
31.77	-0.0906925	188.241	0.318988
31.778	-0.090692	188.233	0.318985
31.787	-0.0906889	188.225	0.318985
31.795	-0.0906907	188.217	0.31898
31.803	-0.0906949	188.208	0.318981
31.811	-0.0907069	188.2	0.318983
31.82	-0.0907202	188.192	0.318988
31.827	-0.0907332	188.183	0.318989
31.837	-0.0907466	188.176	0.318998
31.845	-0.0907583	188.167	0.319002
31.854	-0.0907704	188.159	0.319003
31.862	-0.0907739	188.149	0.319
31.87	-0.0907749	188.142	0.318997
31.878	-0.0907728	188.133	0.318991
31.886	-0.0907732	188.125	0.318979
31.895	-0.0907753	188.116	0.31897
31.903	-0.0907773	188.108	0.318964
31.912	-0.0907849	188.1	0.318959
31.92	-0.0907929	188.091	0.318955
31.929	-0.0907958	188.083	0.318955
31.937	-0.0907916	188.074	0.318955
31.945	-0.0907972	188.066	0.318957
31.953	-0.0908039	188.058	0.31896
31.962	-0.0908094	188.05	0.318969
31.969	-0.0908101	188.041	0.318976
31.978	-0.0908129	188.033	0.318983
31.988	-0.0908196	188.025	0.318992
31.994	-0.0908261	188.017	0.319001
32.003	-0.0908321	188.008	0.319009
32.011	-0.0908307	188	0.319016
32.02	-0.0908269	187.991	0.319025
32.029	-0.0908147	187.983	0.319032
32.037	-0.0908116	187.975	0.319034
32.044	-0.0908106	187.967	0.319042
32.052	-0.0908149	187.958	0.319048
32.062	-0.0908177	187.95	0.31905
32.071	-0.0908254	187.941	0.319052
32.078	-0.0908436	187.933	0.319051
32.087	-0.090865	187.925	0.319052
32.096	-0.0908872	187.917	0.319052
32.103	-0.0909066	187.908	0.319052
32.112	-0.0909205	187.9	0.319045
32.121	-0.0909304	187.892	0.319036
32.128	-0.0909329	187.883	0.319029
32.137	-0.0909272	187.875	0.319027
32.145	-0.0909255	187.866	0.319019
32.154	-0.090916	187.858	0.31901
32.163	-0.0909059	187.85	0.319
32.17	-0.0909025	187.842	0.318989
32.179	-0.0908986	187.833	0.318983
32.187	-0.0908988	187.825	0.318974
32.195	-0.0909007	187.816	0.318965
32.203	-0.0909074	187.809	0.318959
32.212	-0.0909206	187.8	0.318954
32.22	-0.0909339	187.792	0.318948
32.229	-0.0909472	187.784	0.318945
32.237	-0.0909617	187.776	0.318943
32.245	-0.0909638	187.768	0.318947
32.254	-0.0909679	187.758	0.318951
32.262	-0.0909706	187.751	0.318959
32.271	-0.0909696	187.742	0.318968
32.279	-0.0909672	187.734	0.318974
32.287	-0.0909654	187.726	0.318976
32.297	-0.0909647	187.717	0.318979
32.303	-0.0909713	187.708	0.318985
32.312	-0.0909825	187.701	0.318987
32.321	-0.0909937	187.692	0.31899
32.329	-0.0910041	187.684	0.318994
32.338	-0.0910129	187.676	0.318996
32.345	-0.0910178	187.667	0.318998
32.355	-0.0910199	187.659	0.319
32.362	-0.0910222	187.651	0.319006
32.371	-0.0910226	187.642	0.319006
32.379	-0.0910229	187.633	0.319
32.387	-0.0910245	187.626	0.318995
32.397	-0.0910316	187.617	0.318986
32.404	-0.0910429	187.609	0.318981
32.412	-0.0910555	187.601	0.318978
32.42	-0.0910687	187.593	0.318975
32.429	-0.0910743	187.584	0.318978
32.438	-0.0910712	187.575	0.31898
32.446	-0.0910634	187.567	0.318983
32.454	-0.0910549	187.56	0.318985
32.461	-0.0910508	187.55	0.318988
32.47	-0.0910433	187.542	0.318991
32.479	-0.0910397	187.534	0.31899
32.487	-0.0910414	187.526	0.318989
32.496	-0.091046	187.517	0.318986
32.504	-0.0910487	187.509	0.318978
32.512	-0.0910558	187.501	0.31897
32.52	-0.0910639	187.493	0.318961
32.529	-0.0910738	187.484	0.318961
32.538	-0.0910807	187.476	0.318954
32.545	-0.0910852	187.467	0.318953
32.554	-0.0910885	187.46	0.31895
32.562	-0.0910911	187.451	0.31894
32.571	-0.0910972	187.443	0.318927
32.578	-0.0911011	187.435	0.318915
32.587	-0.0911091	187.426	0.318903
32.595	-0.091117	187.418	0.318896
32.605	-0.0911236	187.41	0.318888
32.612	-0.0911334	187.4	0.318886
32.62	-0.0911444	187.393	0.318888
32.629	-0.0911491	187.384	0.318889
32.636	-0.0911522	187.376	0.318893
32.644	-0.0911565	187.367	0.318899
32.654	-0.0911595	187.359	0.318901
32.661	-0.0911627	187.351	0.318901
32.67	-0.0911686	187.342	0.3189
32.679	-0.0911743	187.334	0.318901
32.686	-0.0911784	187.326	0.318899
32.695	-0.0911844	187.317	0.318902
32.702	-0.0911937	187.31	0.318909
32.712	-0.0911991	187.301	0.318917
32.72	-0.0912016	187.292	0.318922
32.728	-0.0912081	187.284	0.318926
32.738	-0.0912161	187.276	0.31893
32.745	-0.0912272	187.267	0.318929
32.754	-0.0912387	187.26	0.318929
32.762	-0.0912438	187.251	0.318926
32.771	-0.0912496	187.242	0.318923
32.778	-0.0912556	187.233	0.318922
32.786	-0.0912628	187.226	0.318925
32.795	-0.0912684	187.218	0.31893
32.803	-0.0912732	187.21	0.318934
32.811	-0.091277	187.2	0.318936
32.819	-0.0912785	187.192	0.318932
32.828	-0.0912827	187.184	0.318929
32.836	-0.0912889	187.176	0.318919
32.845	-0.091298	187.168	0.318914
32.853	-0.0913027	187.159	0.31891
32.862	-0.0913069	187.151	0.31891
32.87	-0.0913125	187.143	0.31891
32.878	-0.0913167	187.134	0.318913
32.887	-0.0913173	187.126	0.318916
32.895	-0.0913178	187.117	0.318914
32.903	-0.0913147	187.109	0.318914
32.912	-0.0913135	187.101	0.318914
32.92	-0.0913128	187.092	0.318911
32.929	-0.0913158	187.084	0.318907
32.937	-0.0913213	187.076	0.318898
32.945	-0.0913308	187.068	0.31889
32.954	-0.0913395	187.059	0.318883
32.963	-0.0913497	187.051	0.318877
32.971	-0.0913625	187.043	0.318876
32.979	-0.0913744	187.035	0.318877
32.988	-0.091382	187.026	0.318881
32.995	-0.0913881	187.018	0.318891
33.004	-0.0913888	187.009	0.318906
33.012	-0.0913902	187.001	0.318921
33.02	-0.0913888	186.993	0.318933
33.029	-0.091386	186.984	0.318943
33.037	-0.0913846	186.976	0.318955
33.045	-0.0913838	186.967	0.318961
33.053	-0.091384	186.959	0.318965
33.062	-0.091386	186.951	0.318971
33.07	-0.091384	186.943	0.318973
33.078	-0.0913847	186.935	0.318972
33.086	-0.0913895	186.926	0.318967
33.095	-0.0913926	186.917	0.31897
33.103	-0.0913982	186.908	0.318971
33.112	-0.0914031	186.901	0.31897
33.12	-0.0914083	186.893	0.318968
33.129	-0.0914132	186.886	0.318967
33.137	-0.0914186	186.876	0.318964
33.146	-0.0914243	186.867	0.318963
33.154	-0.091434	186.859	0.318965
33.162	-0.091446	186.851	0.318974
33.17	-0.0914587	186.842	0.318981
33.178	-0.0914737	186.834	0.318988
33.188	-0.0914855	186.826	0.318991
33.197	-0.0914973	186.817	0.318997
33.204	-0.0915071	186.808	0.319
33.213	-0.0915107	186.801	0.319003
33.221	-0.0915108	186.793	0.319006
33.229	-0.0915083	186.785	0.319009
33.237	-0.0914989	186.775	0.31901
33.246	-0.0914886	186.766	0.319008
33.254	-0.0914837	186.759	0.319015
33.262	-0.0914847	186.751	0.319017
33.27	-0.0914869	186.742	0.319018
33.279	-0.0914915	186.735	0.319019
33.287	-0.0914958	186.726	0.31902
33.296	-0.0914994	186.717	0.319018
33.304	-0.0915055	186.71	0.319018
33.312	-0.0915142	186.701	0.319013
33.321	-0.0915198	186.692	0.319013
33.33	-0.0915277	186.684	0.319012
33.337	-0.0915298	186.677	0.319009
33.345	-0.0915402	186.667	0.319006
33.354	-0.0915489	186.66	0.319
33.361	-0.0915551	186.651	0.318992
33.371	-0.0915656	186.643	0.318988
33.379	-0.0915742	186.634	0.318993
33.387	-0.0915807	186.627	0.318995
33.395	-0.0915857	186.618	0.318998
33.404	-0.0915896	186.609	0.319
33.412	-0.091589	186.602	0.319008
33.42	-0.0915843	186.592	0.319015
33.429	-0.0915826	186.584	0.319029
33.437	-0.0915854	186.576	0.319043
33.445	-0.0915889	186.567	0.319051
33.454	-0.0915876	186.559	0.319063
33.462	-0.0915876	186.551	0.319075
33.47	-0.0915956	186.542	0.31908
33.478	-0.0915995	186.533	0.319085
33.486	-0.0915949	186.526	0.319088
33.494	-0.0915941	186.517	0.319088
33.504	-0.0915987	186.509	0.319083
33.512	-0.0916032	186.501	0.319079
33.52	-0.0916118	186.492	0.319074
33.528	-0.0916197	186.484	0.31907
33.537	-0.0916287	186.475	0.319063
33.546	-0.0916353	186.468	0.319061
33.554	-0.0916443	186.459	0.319064
33.562	-0.0916533	186.451	0.319064
33.57	-0.0916626	186.443	0.319064
33.579	-0.0916701	186.435	0.319065
33.587	-0.0916751	186.426	0.319065
33.595	-0.0916805	186.418	0.319068
33.604	-0.091684	186.41	0.319067
33.612	-0.0916865	186.402	0.319069
33.62	-0.0916908	186.393	0.319066
33.629	-0.0916974	186.385	0.319061
33.637	-0.0917051	186.376	0.319055
33.645	-0.0917162	186.369	0.319053
33.653	-0.0917255	186.359	0.319049
33.662	-0.0917359	186.352	0.319044
33.671	-0.0917434	186.343	0.319034
33.68	-0.0917577	186.335	0.319024
33.687	-0.0917673	186.326	0.319022
33.696	-0.0917721	186.319	0.319019
33.704	-0.0917701	186.309	0.319016
33.713	-0.0917648	186.302	0.319018
33.721	-0.091757	186.293	0.31902
33.728	-0.0917504	186.285	0.319023
33.737	-0.0917474	186.278	0.319028
33.746	-0.0917396	186.268	0.319031
33.753	-0.0917364	186.259	0.319035
33.762	-0.0917375	186.252	0.31904
33.77	-0.0917389	186.243	0.319041
33.779	-0.091743	186.235	0.319044
33.787	-0.0917515	186.227	0.319043
33.795	-0.0917603	186.218	0.31904
33.804	-0.0917619	186.21	0.319035
33.812	-0.0917642	186.202	0.319029
33.821	-0.0917651	186.193	0.319022
33.829	-0.0917681	186.185	0.319012
33.838	-0.0917701	186.177	0.319004
33.845	-0.0917777	186.169	0.318992
33.854	-0.0917838	186.16	0.318981
33.862	-0.0917922	186.152	0.318975
33.872	-0.0917987	186.143	0.31897
33.879	-0.0918092	186.135	0.318972
33.888	-0.0918206	186.126	0.318973
33.896	-0.0918251	186.118	0.318974
33.904	-0.0918262	186.11	0.318977
33.912	-0.0918317	186.102	0.318973
33.921	-0.0918384	186.093	0.318972
33.928	-0.0918438	186.085	0.31897
33.937	-0.0918507	186.076	0.318971
33.945	-0.0918553	186.068	0.318975
33.954	-0.0918599	186.06	0.318982
33.963	-0.0918627	186.051	0.31899
33.97	-0.0918659	186.043	0.319001
33.978	-0.0918681	186.034	0.319008
33.987	-0.0918688	186.025	0.319015
33.996	-0.0918672	186.018	0.319013
34.003	-0.0918712	186.009	0.319003
34.011	-0.0918787	186.002	0.318997
34.021	-0.0918837	185.993	0.318984
34.029	-0.0918889	185.984	0.318976
34.037	-0.0918916	185.977	0.318969
34.045	-0.091892	185.969	0.318964
34.054	-0.0918938	185.96	0.318968
34.063	-0.0918939	185.951	0.318972
34.071	-0.0918901	185.943	0.318979
34.079	-0.0918875	185.935	0.318984
34.087	-0.0918847	185.926	0.31899
34.096	-0.0918884	185.918	0.318988
34.105	-0.0918937	185.91	0.318986
34.113	-0.0919015	185.902	0.318985
34.121	-0.091907	185.894	0.318983
34.13	-0.0919125	185.884	0.318986
34.138	-0.0919202	185.876	0.318994
34.147	-0.0919272	185.869	0.319
34.155	-0.0919328	185.859	0.319008
34.163	-0.0919343	185.851	0.319015
34.172	-0.0919323	185.843	0.319024
34.179	-0.0919359	185.834	0.319034
34.188	-0.0919402	185.827	0.319047
34.196	-0.091943	185.818	0.319052
34.204	-0.0919457	185.809	0.319058
34.213	-0.0919481	185.801	0.319057
34.222	-0.0919489	185.793	0.319053
34.23	-0.0919473	185.784	0.319049
34.237	-0.0919412	185.777	0.319046
34.245	-0.091938	185.768	0.319043
34.253	-0.0919336	185.76	0.319043
34.262	-0.0919278	185.751	0.319048
34.27	-0.0919276	185.742	0.319052
34.28	-0.0919289	185.734	0.319056
34.288	-0.0919331	185.727	0.31906
34.295	-0.0919377	185.717	0.319067
34.304	-0.0919411	185.709	0.31907
34.312	-0.0919442	185.701	0.319072
34.322	-0.0919476	185.694	0.319075
34.33	-0.0919493	185.684	0.319081
34.338	-0.0919471	185.676	0.319085
34.346	-0.0919442	185.668	0.319094
34.355	-0.0919473	185.659	0.319108
34.363	-0.0919536	185.652	0.319122
34.371	-0.0919624	185.643	0.31913
34.379	-0.0919718	185.634	0.31914
34.388	-0.0919825	185.626	0.319145
34.396	-0.0919958	185.617	0.319144
34.404	-0.0920053	185.61	0.319146
34.414	-0.0920105	185.601	0.319145
34.421	-0.0920139	185.593	0.319143
34.429	-0.09201	185.584	0.319139
34.438	-0.0920031	185.576	0.319133
34.446	-0.091994	185.568	0.31913
34.454	-0.091988	185.559	0.319126
34.463	-0.0919873	185.551	0.319122
34.47	-0.091993	185.542	0.319123
34.479	-0.0920018	185.534	0.31912
34.487	-0.0920112	185.526	0.319118
34.495	-0.0920215	185.517	0.319116
34.504	-0.0920314	185.509	0.319109
34.512	-0.0920437	185.501	0.3191
34.521	-0.0920497	185.492	0.319092
34.529	-0.09205	185.485	0.319085
34.538	-0.0920457	185.477	0.319085
34.546	-0.0920466	185.468	0.319085
34.555	-0.0920445	185.459	0.319088
34.562	-0.092051	185.451	0.319095
34.571	-0.0920562	185.443	0.319095
34.579	-0.0920621	185.434	0.319091
34.588	-0.0920661	185.426	0.319086
34.596	-0.0920711	185.417	0.319076
34.605	-0.0920772	185.409	0.319069
34.613	-0.092078	185.4	0.319066
34.621	-0.0920725	185.394	0.319062
34.629	-0.0920665	185.384	0.319063
34.638	-0.0920606	185.377	0.31907
34.645	-0.0920597	185.368	0.319078
34.654	-0.0920594	185.359	0.319085
34.662	-0.0920608	185.351	0.319095
34.67	-0.0920598	185.343	0.319103
34.679	-0.0920596	185.334	0.319104
34.688	-0.0920608	185.326	0.319104
34.696	-0.0920641	185.317	0.319101
34.704	-0.0920654	185.309	0.319096
34.713	-0.0920658	185.301	0.319091
34.72	-0.0920657	185.293	0.319082
34.729	-0.0920678	185.284	0.319067
34.737	-0.0920732	185.275	0.319059
34.745	-0.0920824	185.268	0.319057
34.754	-0.0920913	185.259	0.319061
34.762	-0.0920996	185.251	0.319072
34.77	-0.0921101	185.243	0.319079
34.779	-0.09212	185.234	0.319086
34.787	-0.0921273	185.226	0.319097
34.795	-0.0921312	185.217	0.319114
34.804	-0.0921344	185.209	0.319126
34.812	-0.0921405	185.201	0.31913
34.821	-0.0921479	185.192	0.319135
34.828	-0.0921493	185.184	0.319142
34.838	-0.0921518	185.175	0.319145
34.846	-0.0921507	185.167	0.319153
34.854	-0.0921501	185.158	0.31916
34.863	-0.0921452	185.151	0.319169
34.871	-0.0921405	185.142	0.319183
34.879	-0.092136	185.134	0.31919
34.888	-0.0921335	185.125	0.319196
34.896	-0.0921278	185.117	0.319199
34.904	-0.0921224	185.109	0.3192
34.913	-0.0921181	185.1	0.319196
34.921	-0.0921136	185.092	0.319185
34.93	-0.0921154	185.085	0.319172
34.937	-0.0921173	185.075	0.319158
34.945	-0.092118	185.067	0.319147
34.954	-0.0921219	185.059	0.319136
34.963	-0.092128	185.05	0.31913
34.971	-0.0921376	185.043	0.319126
34.979	-0.092153	185.034	0.319119
34.988	-0.0921643	185.026	0.319115
34.996	-0.0921652	185.017	0.319111
35.004	-0.0921645	185.009	0.319111
35.012	-0.0921655	185.001	0.319104
35.021	-0.0921628	184.993	0.319101
35.029	-0.0921627	184.984	0.319095
35.036	-0.0921626	184.976	0.319091
35.046	-0.0921628	184.968	0.319089
35.053	-0.0921628	184.959	0.319085
35.062	-0.09217	184.95	0.319082
35.071	-0.0921841	184.943	0.319083
35.078	-0.0922013	184.935	0.319092
35.087	-0.0922165	184.926	0.319098
35.095	-0.092228	184.917	0.3191
35.104	-0.0922409	184.909	0.319093
35.112	-0.0922495	184.901	0.31909
35.12	-0.0922592	184.893	0.319091
35.129	-0.0922656	184.885	0.319087
35.137	-0.0922673	184.876	0.31908
35.146	-0.0922678	184.868	0.319076
35.155	-0.0922695	184.86	0.319074
35.163	-0.0922703	184.85	0.319074
35.171	-0.0922694	184.844	0.31908
35.178	-0.0922735	184.835	0.319087
35.187	-0.0922733	184.827	0.319095
35.195	-0.0922754	184.818	0.319098
35.203	-0.0922831	184.811	0.319096
35.213	-0.092292	184.802	0.319095
35.221	-0.0923008	184.793	0.319092
35.229	-0.0923028	184.785	0.319091
35.237	-0.0923099	184.777	0.319088
35.246	-0.0923169	184.768	0.319083
35.254	-0.0923194	184.76	0.319075
35.262	-0.0923211	184.751	0.319061
35.27	-0.0923236	184.744	0.319049
35.279	-0.0923209	184.735	0.31904
35.287	-0.0923187	184.727	0.319038
35.295	-0.0923206	184.719	0.319035
35.304	-0.0923283	184.711	0.319034
35.313	-0.0923323	184.702	0.319041
35.32	-0.0923335	184.693	0.319054
35.329	-0.0923387	184.685	0.319067
35.337	-0.0923453	184.676	0.319085
35.346	-0.0923493	184.669	0.3191
35.355	-0.0923536	184.659	0.319108
35.363	-0.0923606	184.651	0.319118
35.371	-0.0923707	184.643	0.319124
35.379	-0.0923804	184.634	0.319124
35.386	-0.0923868	184.626	0.31912
35.395	-0.0923969	184.617	0.319122
35.403	-0.0924041	184.609	0.319121
35.413	-0.0924099	184.601	0.319119
35.421	-0.0924124	184.593	0.319117
35.429	-0.0924127	184.585	0.319113
35.437	-0.0924104	184.576	0.319107
35.445	-0.0924066	184.568	0.319106
35.454	-0.0923963	184.56	0.319107
35.462	-0.0923904	184.551	0.319106
35.47	-0.092384	184.544	0.319108
35.48	-0.0923773	184.535	0.319106
35.487	-0.0923699	184.527	0.319108
35.495	-0.0923675	184.518	0.319107
35.504	-0.0923688	184.51	0.31911
35.512	-0.0923668	184.501	0.319116
35.521	-0.0923667	184.493	0.31912
35.529	-0.0923769	184.485	0.319119
35.538	-0.0923934	184.476	0.319116
35.545	-0.0924082	184.467	0.319117
35.555	-0.0924244	184.459	0.319119
35.563	-0.0924385	184.451	0.319118
35.571	-0.0924492	184.443	0.319118
35.579	-0.0924533	184.434	0.319117
35.587	-0.0924507	184.426	0.319117
35.595	-0.0924428	184.417	0.319114
35.604	-0.0924324	184.41	0.319111
35.612	-0.0924164	184.402	0.319107
35.621	-0.092409	184.392	0.319105
35.629	-0.0924057	184.385	0.319099
35.638	-0.0924049	184.376	0.319094
35.645	-0.0924082	184.368	0.319088
35.654	-0.0924175	184.36	0.319088
35.663	-0.0924305	184.351	0.319086
35.671	-0.0924394	184.343	0.319089
35.679	-0.0924471	184.335	0.319091
35.687	-0.0924536	184.325	0.319091
35.696	-0.0924635	184.318	0.319093
35.704	-0.0924684	184.309	0.319097
35.713	-0.0924723	184.301	0.319099
35.721	-0.0924779	184.293	0.319097
35.729	-0.0924816	184.284	0.319093
35.738	-0.0924847	184.277	0.319089
35.746	-0.0924898	184.267	0.319089
35.754	-0.0925004	184.259	0.319091
35.763	-0.092513	184.251	0.319094
35.77	-0.0925297	184.243	0.319097
35.779	-0.0925479	184.234	0.319096
35.788	-0.092568	184.225	0.319097
35.796	-0.0925863	184.218	0.319095
35.805	-0.0926011	184.209	0.31909
35.813	-0.0926111	184.201	0.319084
35.821	-0.0926149	184.193	0.319075
35.83	-0.0926176	184.184	0.319062
35.838	-0.0926211	184.176	0.319053
35.847	-0.0926256	184.167	0.319045
35.855	-0.0926257	184.159	0.319044
35.863	-0.0926268	184.152	0.319044
35.872	-0.0926271	184.143	0.319041
35.88	-0.0926334	184.134	0.319039
35.888	-0.0926421	184.125	0.319038
35.896	-0.0926537	184.117	0.319036
35.904	-0.0926612	184.108	0.319031
35.913	-0.0926674	184.101	0.319026
35.921	-0.0926743	184.092	0.319026
35.93	-0.092682	184.083	0.319029
35.938	-0.0926904	184.076	0.319023
35.945	-0.0926976	184.067	0.319012
35.955	-0.0927016	184.059	0.319007
35.963	-0.092702	184.051	0.318999
35.971	-0.092703	184.042	0.318987
35.98	-0.0927093	184.035	0.318979
35.988	-0.0927148	184.026	0.318967
35.995	-0.0927141	184.018	0.31896
36.004	-0.0927192	184.009	0.318962
36.012	-0.0927249	184.001	0.318962
36.021	-0.0927294	183.993	0.318969
36.029	-0.092731	183.985	0.318969
36.037	-0.0927361	183.976	0.318968
36.047	-0.0927401	183.967	0.318967
36.055	-0.0927445	183.959	0.318967
36.063	-0.0927486	183.952	0.318967
36.071	-0.0927571	183.944	0.318964
36.08	-0.0927654	183.935	0.318964
36.088	-0.0927736	183.927	0.318963
36.096	-0.0927784	183.917	0.318961
36.103	-0.0927841	183.909	0.31896
36.113	-0.0927866	183.901	0.318958
36.121	-0.0927932	183.892	0.318955
36.129	-0.0928014	183.885	0.318946
36.137	-0.0928132	183.876	0.318937
36.147	-0.0928255	183.868	0.318931
36.154	-0.0928307	183.86	0.31893
36.165	-0.0928434	183.851	0.318934
36.172	-0.0928515	183.843	0.318945
36.18	-0.0928597	183.835	0.318956
36.188	-0.0928673	183.827	0.318968
36.197	-0.0928751	183.819	0.318977
36.205	-0.0928813	183.81	0.318983
36.213	-0.0928947	183.801	0.31899
36.222	-0.0929081	183.793	0.318986
36.23	-0.0929259	183.785	0.318981
36.238	-0.0929398	183.777	0.318973
36.247	-0.0929532	183.768	0.318971
36.254	-0.0929673	183.759	0.318968
36.263	-0.0929749	183.752	0.318966
36.272	-0.0929826	183.743	0.318967
36.281	-0.0929902	183.734	0.318967
36.289	-0.0929967	183.726	0.318967
36.297	-0.0930031	183.718	0.318969
36.306	-0.0930091	183.71	0.318974
36.313	-0.0930094	183.702	0.318978
36.321	-0.0930088	183.693	0.318979
36.329	-0.0930142	183.685	0.318979
36.339	-0.0930163	183.677	0.318977
36.346	-0.0930215	183.667	0.318972
36.355	-0.093029	183.659	0.318974
36.364	-0.0930375	183.652	0.318973
36.372	-0.0930448	183.643	0.31897
36.379	-0.0930505	183.634	0.318969
36.388	-0.0930526	183.626	0.31897
36.397	-0.0930521	183.617	0.318976
36.406	-0.0930494	183.61	0.318985
36.413	-0.093047	183.601	0.318991
36.422	-0.0930449	183.593	0.318995
36.431	-0.0930485	183.585	0.318995
36.438	-0.0930464	183.576	0.318988
36.447	-0.0930458	183.568	0.318984
36.454	-0.0930459	183.56	0.318975
36.463	-0.0930497	183.551	0.318966
36.472	-0.0930577	183.543	0.318957
36.479	-0.0930614	183.535	0.318949
36.489	-0.0930606	183.526	0.318939
36.496	-0.0930617	183.519	0.318932
36.504	-0.0930648	183.509	0.318928
36.513	-0.0930685	183.502	0.318926
36.522	-0.0930747	183.492	0.318921
36.53	-0.0930759	183.485	0.318915
36.538	-0.0930784	183.476	0.318915
36.547	-0.0930833	183.468	0.318914
36.555	-0.09309	183.459	0.318921
36.563	-0.0930936	183.451	0.318924
36.572	-0.0931011	183.443	0.318926
36.58	-0.0931112	183.435	0.318928
36.589	-0.0931193	183.426	0.318922
36.597	-0.0931272	183.417	0.318916
36.605	-0.0931377	183.41	0.318907
36.614	-0.0931441	183.4	0.318902
36.622	-0.0931522	183.392	0.318895
36.63	-0.0931569	183.384	0.318891
36.637	-0.0931637	183.376	0.318892
36.647	-0.0931711	183.368	0.318895
[truncated: 19,610 more rows]

## Sheet: Supplementary Figure 1e
Supplementary Figure 1e Heating		Cooling
Temperature (°C)	Heat Flow (Normalized) (W/g)	Temperature (°C)	Heat Flow (Normalized) (W/g)
20.008	-0.0969268	200.004	0.292751
20.016	-0.0969288	199.997	0.292755
20.025	-0.0969315	199.989	0.29275
20.032	-0.0969337	199.98	0.292747
20.041	-0.0969331	199.972	0.292743
20.049	-0.0969341	199.963	0.292742
20.057	-0.0969363	199.955	0.292747
20.067	-0.0969352	199.947	0.292749
20.075	-0.0969367	199.938	0.292756
20.082	-0.0969364	199.93	0.292768
20.091	-0.0969377	199.921	0.292776
20.099	-0.0969373	199.913	0.292785
20.108	-0.0969402	199.905	0.292792
20.116	-0.0969485	199.896	0.292795
20.125	-0.0969549	199.887	0.292793
20.133	-0.0969631	199.88	0.292791
20.141	-0.0969689	199.871	0.292788
20.151	-0.0969718	199.863	0.292781
20.158	-0.0969728	199.854	0.292774
20.166	-0.0969696	199.847	0.292772
20.174	-0.0969597	199.838	0.292769
20.183	-0.0969438	199.831	0.292764
20.191	-0.0969299	199.822	0.292758
20.2	-0.0969161	199.814	0.292755
20.208	-0.0969051	199.804	0.292755
20.216	-0.0968927	199.797	0.292761
20.223	-0.0968865	199.788	0.292769
20.232	-0.0968819	199.78	0.292773
20.241	-0.0968851	199.771	0.29278
20.249	-0.096894	199.763	0.292785
20.258	-0.0969046	199.754	0.29279
20.266	-0.0969147	199.746	0.292792
20.275	-0.0969227	199.738	0.292793
20.283	-0.0969232	199.729	0.292795
20.291	-0.0969244	199.721	0.292796
20.3	-0.0969247	199.713	0.292795
20.308	-0.0969247	199.704	0.292799
20.316	-0.0969249	199.696	0.292804
20.324	-0.0969258	199.687	0.292812
20.333	-0.096927	199.68	0.29282
20.342	-0.0969341	199.672	0.292824
20.35	-0.0969436	199.663	0.292827
20.358	-0.0969507	199.654	0.29283
20.366	-0.0969564	199.646	0.292834
20.374	-0.0969602	199.637	0.29284
20.383	-0.0969644	199.63	0.292839
20.391	-0.0969685	199.62	0.292843
20.4	-0.0969734	199.611	0.292847
20.408	-0.0969751	199.604	0.292852
20.417	-0.0969701	199.595	0.292855
20.425	-0.0969631	199.587	0.292858
20.433	-0.0969563	199.579	0.292863
20.441	-0.0969491	199.571	0.292869
20.449	-0.0969414	199.562	0.29287
20.457	-0.0969328	199.555	0.29287
20.466	-0.09693	199.547	0.292866
20.473	-0.0969323	199.537	0.292854
20.482	-0.096937	199.53	0.292848
20.491	-0.0969422	199.521	0.292837
20.499	-0.0969491	199.513	0.292828
20.508	-0.0969533	199.504	0.292816
20.515	-0.0969548	199.496	0.292807
20.524	-0.0969534	199.487	0.2928
20.532	-0.0969479	199.479	0.292794
20.542	-0.0969407	199.471	0.292791
20.549	-0.0969332	199.463	0.292788
20.557	-0.0969313	199.454	0.292783
20.566	-0.0969334	199.446	0.29278
20.573	-0.096938	199.439	0.292775
20.582	-0.0969453	199.43	0.292772
20.591	-0.096953	199.421	0.292773
20.6	-0.0969649	199.413	0.292773
20.608	-0.0969734	199.405	0.292778
20.616	-0.0969794	199.396	0.292783
20.624	-0.096983	199.388	0.292793
20.633	-0.0969856	199.38	0.292797
20.642	-0.0969866	199.371	0.292806
20.65	-0.0969893	199.362	0.292812
20.659	-0.0969916	199.355	0.292817
20.666	-0.0969926	199.346	0.292821
20.674	-0.0969923	199.337	0.292825
20.682	-0.0969941	199.329	0.292826
20.692	-0.0969942	199.321	0.292826
20.7	-0.0969933	199.312	0.292826
20.708	-0.0969942	199.304	0.292826
20.717	-0.0969917	199.296	0.292823
20.725	-0.0969908	199.289	0.292819
20.732	-0.0969891	199.279	0.292814
20.742	-0.0969877	199.27	0.292811
20.75	-0.0969892	199.263	0.292809
20.759	-0.0969883	199.254	0.292813
20.766	-0.0969889	199.246	0.29282
20.774	-0.096991	199.238	0.292824
20.783	-0.0969926	199.229	0.292827
20.791	-0.0969947	199.221	0.29283
20.799	-0.0970031	199.213	0.292835
20.807	-0.0970124	199.205	0.292841
20.817	-0.0970231	199.196	0.292846
20.824	-0.0970328	199.188	0.292846
20.833	-0.0970419	199.18	0.292841
20.841	-0.0970492	199.171	0.292835
20.85	-0.0970611	199.163	0.292829
20.858	-0.0970707	199.154	0.292822
20.867	-0.0970766	199.147	0.292819
20.874	-0.0970816	199.138	0.292816
20.883	-0.0970831	199.13	0.29281
20.892	-0.0970834	199.121	0.292806
20.9	-0.0970877	199.113	0.292803
20.908	-0.0970894	199.105	0.292805
20.917	-0.0970868	199.096	0.292808
20.924	-0.0970871	199.089	0.292812
20.934	-0.0970841	199.081	0.292815
20.942	-0.0970825	199.071	0.292818
20.95	-0.0970796	199.063	0.292818
20.958	-0.0970829	199.055	0.292817
20.967	-0.0970882	199.046	0.292814
20.973	-0.0970944	199.037	0.292804
20.983	-0.0970998	199.03	0.292795
20.992	-0.0971095	199.022	0.292787
21	-0.0971118	199.014	0.292782
21.007	-0.0971187	199.005	0.292778
21.017	-0.0971245	198.996	0.292778
21.024	-0.0971244	198.988	0.292781
21.033	-0.097122	198.98	0.292784
21.041	-0.0971154	198.972	0.292785
21.05	-0.0971094	198.964	0.292787
21.058	-0.0971068	198.955	0.292788
21.066	-0.0971078	198.947	0.292785
21.074	-0.0971098	198.939	0.292782
21.083	-0.097117	198.931	0.292774
21.091	-0.0971195	198.921	0.292769
21.101	-0.0971242	198.913	0.292765
21.108	-0.0971282	198.905	0.292763
21.116	-0.0971317	198.897	0.292766
21.126	-0.0971377	198.888	0.292766
21.134	-0.0971444	198.88	0.29277
21.141	-0.0971542	198.872	0.292773
21.15	-0.0971604	198.863	0.29277
21.158	-0.0971658	198.854	0.292763
21.166	-0.0971661	198.847	0.292756
21.175	-0.0971651	198.838	0.29275
21.183	-0.0971667	198.831	0.292743
21.19	-0.0971674	198.823	0.292736
21.199	-0.0971709	198.814	0.292729
21.207	-0.0971705	198.806	0.292726
21.216	-0.0971716	198.797	0.292726
21.224	-0.0971727	198.789	0.292729
21.233	-0.0971765	198.781	0.292733
21.242	-0.0971815	198.772	0.292744
21.249	-0.0971886	198.764	0.292759
21.258	-0.0971919	198.755	0.292775
21.266	-0.0971973	198.747	0.292789
21.274	-0.0972034	198.738	0.292798
21.282	-0.0972123	198.731	0.292806
21.292	-0.0972227	198.721	0.292809
21.299	-0.0972356	198.713	0.292808
21.307	-0.0972492	198.705	0.292804
21.316	-0.0972606	198.697	0.292799
21.325	-0.0972701	198.688	0.292789
21.332	-0.0972738	198.68	0.292782
21.341	-0.0972781	198.672	0.292782
21.349	-0.0972824	198.664	0.292783
21.358	-0.0972843	198.655	0.292786
21.366	-0.0972837	198.647	0.29279
21.374	-0.0972827	198.639	0.292791
21.382	-0.0972766	198.629	0.292789
21.391	-0.0972736	198.622	0.292788
21.399	-0.0972734	198.614	0.292786
21.407	-0.0972744	198.604	0.292786
21.415	-0.0972733	198.597	0.292782
21.424	-0.0972758	198.59	0.292776
21.433	-0.0972786	198.581	0.292773
21.44	-0.0972849	198.572	0.292772
21.45	-0.0972914	198.563	0.292773
21.458	-0.0973001	198.555	0.292777
21.466	-0.0973075	198.547	0.292781
21.475	-0.097311	198.539	0.292781
21.483	-0.0973183	198.53	0.29278
21.491	-0.0973249	198.522	0.29278
21.499	-0.0973334	198.514	0.292783
21.508	-0.0973409	198.506	0.292788
21.517	-0.0973493	198.497	0.292792
21.525	-0.0973535	198.49	0.292798
21.533	-0.0973547	198.48	0.292806
21.542	-0.0973532	198.472	0.292811
21.549	-0.0973496	198.464	0.292816
21.559	-0.0973452	198.456	0.292825
21.566	-0.097341	198.447	0.292834
21.574	-0.0973356	198.439	0.292846
21.583	-0.0973314	198.431	0.292853
21.591	-0.0973278	198.422	0.292861
21.599	-0.0973271	198.413	0.292865
21.608	-0.0973276	198.405	0.292866
21.616	-0.0973304	198.397	0.292869
21.625	-0.0973312	198.388	0.292872
21.633	-0.0973298	198.38	0.292875
21.641	-0.0973267	198.372	0.292874
21.651	-0.0973241	198.364	0.292868
21.657	-0.0973199	198.355	0.292869
21.666	-0.097319	198.346	0.292875
21.675	-0.0973222	198.338	0.292881
21.683	-0.0973289	198.33	0.29289
21.692	-0.0973379	198.322	0.292893
21.701	-0.0973486	198.314	0.292893
21.709	-0.0973583	198.305	0.292886
21.717	-0.0973647	198.298	0.292881
21.724	-0.0973695	198.288	0.292879
21.733	-0.0973711	198.28	0.292883
21.741	-0.0973691	198.272	0.292887
21.75	-0.0973645	198.263	0.29289
21.757	-0.09736	198.256	0.292893
21.766	-0.0973574	198.247	0.292897
21.775	-0.0973582	198.239	0.292904
21.783	-0.0973612	198.23	0.29291
21.791	-0.0973637	198.221	0.292914
21.8	-0.0973622	198.213	0.292923
21.808	-0.0973583	198.205	0.29293
21.816	-0.0973529	198.196	0.292935
21.825	-0.0973503	198.189	0.292939
21.833	-0.0973476	198.18	0.292941
21.841	-0.0973436	198.171	0.292946
21.849	-0.0973444	198.163	0.292951
21.858	-0.0973466	198.155	0.292949
21.866	-0.0973485	198.146	0.292945
21.875	-0.0973527	198.138	0.292941
21.882	-0.0973583	198.13	0.292935
21.891	-0.097364	198.121	0.29293
21.9	-0.0973708	198.113	0.292924
21.908	-0.097375	198.105	0.292915
21.917	-0.0973775	198.096	0.292908
21.924	-0.0973822	198.088	0.292911
21.933	-0.0973896	198.079	0.292916
21.942	-0.0973996	198.072	0.292924
21.95	-0.0974041	198.062	0.292924
21.957	-0.0974029	198.054	0.292925
21.966	-0.0974046	198.046	0.292927
21.974	-0.0974026	198.038	0.292929
21.983	-0.0973986	198.029	0.292932
21.991	-0.0973945	198.022	0.292932
21.999	-0.0973924	198.013	0.292932
22.007	-0.0973875	198.005	0.29293
22.016	-0.0973859	197.996	0.292929
22.024	-0.0973826	197.988	0.292933
22.033	-0.0973834	197.98	0.292937
22.041	-0.0973887	197.97	0.292943
22.049	-0.0973948	197.963	0.292942
22.058	-0.0974038	197.954	0.292942
22.066	-0.0974096	197.946	0.292943
22.074	-0.0974125	197.938	0.292947
22.083	-0.0974159	197.929	0.292951
22.092	-0.0974205	197.921	0.292952
22.1	-0.0974223	197.913	0.292954
22.107	-0.097422	197.904	0.292951
22.116	-0.0974188	197.895	0.292949
22.124	-0.0974137	197.887	0.292944
22.133	-0.0974085	197.879	0.292943
22.141	-0.0974085	197.872	0.292944
22.148	-0.0974131	197.863	0.292947
22.158	-0.0974205	197.855	0.292952
22.165	-0.0974287	197.846	0.292959
22.175	-0.0974431	197.837	0.292968
22.184	-0.0974578	197.83	0.292975
22.191	-0.0974726	197.821	0.292981
22.199	-0.0974809	197.813	0.292986
22.208	-0.0974868	197.804	0.292984
22.217	-0.0974898	197.796	0.292979
22.224	-0.0974873	197.788	0.292976
22.233	-0.0974861	197.78	0.292967
22.241	-0.0974848	197.771	0.292959
22.25	-0.0974811	197.763	0.292952
22.258	-0.0974803	197.754	0.292947
22.265	-0.0974821	197.745	0.292946
22.274	-0.0974851	197.739	0.292952
22.282	-0.0974893	197.728	0.292957
22.29	-0.0974866	197.721	0.292959
22.299	-0.097486	197.712	0.292963
22.308	-0.0974885	197.704	0.292969
22.316	-0.097493	197.696	0.292975
22.325	-0.097497	197.687	0.292972
22.332	-0.0975014	197.678	0.292968
22.341	-0.0975071	197.671	0.292962
22.349	-0.0975142	197.663	0.29296
22.358	-0.0975209	197.654	0.292957
22.365	-0.0975274	197.646	0.292953
22.375	-0.0975344	197.637	0.292952
22.383	-0.0975362	197.629	0.292951
22.392	-0.0975334	197.621	0.292948
22.399	-0.0975353	197.613	0.292948
22.407	-0.0975403	197.604	0.292945
22.417	-0.0975453	197.595	0.292946
22.424	-0.0975539	197.587	0.292946
22.432	-0.0975682	197.579	0.292952
22.441	-0.0975902	197.57	0.292958
22.45	-0.0976263	197.563	0.292961
22.458	-0.0976472	197.553	0.292964
22.467	-0.0976645	197.545	0.292971
22.475	-0.0976734	197.537	0.292976
22.483	-0.0976742	197.529	0.292977
22.491	-0.0976736	197.52	0.292975
22.5	-0.0976722	197.512	0.292974
22.507	-0.0976651	197.504	0.292977
22.516	-0.0976565	197.495	0.292985
22.525	-0.0976539	197.486	0.292991
22.534	-0.0976603	197.479	0.293
22.541	-0.0976643	197.47	0.293005
22.55	-0.09767	197.462	0.293009
22.558	-0.097673	197.453	0.293016
22.567	-0.0976707	197.446	0.293017
22.575	-0.0976688	197.437	0.293014
22.583	-0.0976673	197.428	0.293011
22.591	-0.0976686	197.42	0.293008
22.6	-0.0976718	197.412	0.293006
22.608	-0.0976737	197.404	0.293002
22.616	-0.0976715	197.396	0.292997
22.624	-0.0976738	197.386	0.292994
22.633	-0.0976767	197.378	0.292989
22.641	-0.0976791	197.371	0.292985
22.65	-0.0976827	197.363	0.292978
22.657	-0.0976861	197.354	0.29297
22.666	-0.0976924	197.346	0.292962
22.674	-0.0977001	197.337	0.292957
22.683	-0.0977108	197.329	0.292952
22.691	-0.0977228	197.321	0.29295
22.7	-0.0977323	197.312	0.292947
22.707	-0.0977364	197.304	0.292946
22.717	-0.0977407	197.296	0.292947
22.724	-0.0977419	197.287	0.29295
22.733	-0.0977467	197.279	0.292957
22.741	-0.0977497	197.27	0.292959
22.75	-0.0977508	197.262	0.292961
22.757	-0.0977508	197.253	0.292965
22.766	-0.0977553	197.246	0.292966
22.774	-0.0977622	197.237	0.292965
22.782	-0.0977694	197.229	0.292963
22.791	-0.097773	197.22	0.29296
22.799	-0.0977777	197.212	0.292959
22.808	-0.0977814	197.204	0.292959
22.817	-0.0977815	197.195	0.292961
22.825	-0.0977879	197.186	0.29296
22.832	-0.0977952	197.179	0.292963
22.841	-0.0978001	197.171	0.292968
22.85	-0.0977995	197.162	0.292966
22.858	-0.0977985	197.153	0.292959
22.866	-0.0977992	197.146	0.292953
22.874	-0.0978014	197.137	0.292944
22.883	-0.0978054	197.129	0.292936
22.891	-0.0978056	197.121	0.29293
22.899	-0.0978059	197.111	0.292927
22.908	-0.0978087	197.103	0.292925
22.917	-0.0978102	197.095	0.292923
22.925	-0.0978176	197.087	0.292924
22.932	-0.0978258	197.079	0.292927
22.942	-0.097836	197.07	0.292929
22.95	-0.0978455	197.062	0.292929
22.958	-0.0978535	197.054	0.292934
22.967	-0.0978588	197.045	0.292932
22.975	-0.0978627	197.037	0.292928
22.983	-0.0978602	197.029	0.292924
22.992	-0.0978569	197.02	0.292923
22.999	-0.0978526	197.012	0.292922
23.008	-0.0978499	197.005	0.292919
23.017	-0.0978488	196.995	0.292916
23.025	-0.0978469	196.987	0.292912
23.034	-0.0978453	196.979	0.292908
23.042	-0.0978538	196.971	0.292902
23.051	-0.0978642	196.963	0.292899
23.058	-0.0978706	196.954	0.292896
23.066	-0.0978771	196.946	0.292894
23.075	-0.09788	196.939	0.292894
23.084	-0.0978839	196.929	0.292893
23.091	-0.0978865	196.921	0.292892
23.1	-0.0978938	196.913	0.292891
23.108	-0.0978999	196.904	0.292893
23.116	-0.0979053	196.895	0.292894
23.124	-0.0979083	196.887	0.292891
23.133	-0.0979141	196.879	0.292886
23.142	-0.0979215	196.871	0.292882
23.149	-0.0979303	196.863	0.292881
23.158	-0.0979383	196.854	0.292881
23.167	-0.0979443	196.845	0.292881
23.175	-0.0979504	196.838	0.292884
23.183	-0.0979525	196.829	0.292887
23.192	-0.0979557	196.821	0.292888
23.199	-0.0979551	196.812	0.292885
23.208	-0.0979571	196.804	0.292879
23.218	-0.0979576	196.794	0.292877
23.224	-0.0979593	196.788	0.292878
23.233	-0.0979636	196.779	0.292877
23.241	-0.0979736	196.771	0.292871
23.251	-0.0979795	196.762	0.292868
23.257	-0.097986	196.755	0.292862
23.267	-0.0979975	196.745	0.292863
23.276	-0.0980069	196.738	0.292862
23.284	-0.0980101	196.729	0.292864
23.292	-0.0980143	196.721	0.29286
23.3	-0.0980172	196.712	0.292855
23.308	-0.0980152	196.704	0.292848
23.316	-0.098015	196.696	0.292842
23.324	-0.0980173	196.687	0.292836
23.333	-0.0980238	196.679	0.292828
23.341	-0.0980331	196.671	0.292823
23.35	-0.0980378	196.663	0.292821
23.358	-0.0980416	196.654	0.292821
23.367	-0.0980485	196.646	0.292823
23.374	-0.0980474	196.638	0.292823
23.383	-0.0980453	196.629	0.292822
23.391	-0.0980429	196.621	0.29282
23.4	-0.0980413	196.613	0.292819
23.408	-0.0980405	196.605	0.292817
23.416	-0.0980413	196.595	0.29281
23.424	-0.0980455	196.587	0.292803
23.432	-0.0980564	196.58	0.2928
23.442	-0.0980678	196.571	0.292797
23.45	-0.0980803	196.563	0.29279
23.458	-0.0980898	196.554	0.292784
23.466	-0.0981004	196.546	0.292778
23.475	-0.0981077	196.538	0.292768
23.484	-0.098112	196.53	0.292758
23.491	-0.0981153	196.521	0.29275
23.5	-0.0981174	196.512	0.292743
23.507	-0.0981159	196.505	0.292738
23.516	-0.0981137	196.496	0.292734
23.525	-0.098108	196.487	0.292735
23.533	-0.0981042	196.479	0.292734
23.542	-0.0981042	196.471	0.29273
23.55	-0.0981052	196.463	0.292724
23.559	-0.0981047	196.455	0.292721
23.566	-0.0981039	196.446	0.292718
23.574	-0.0981027	196.437	0.292716
23.583	-0.0981023	196.43	0.292716
23.592	-0.0981076	196.421	0.292714
23.599	-0.0981138	196.413	0.292714
23.607	-0.0981171	196.405	0.292716
23.615	-0.0981207	196.397	0.292716
23.625	-0.0981263	196.388	0.292718
23.633	-0.0981392	196.38	0.292712
23.64	-0.098155	196.372	0.292707
23.649	-0.0981721	196.363	0.292698
23.658	-0.0981883	196.355	0.29269
23.667	-0.0982031	196.346	0.292682
23.675	-0.0982135	196.338	0.292681
23.683	-0.0982227	196.33	0.292681
23.691	-0.0982292	196.322	0.292679
23.7	-0.0982355	196.313	0.292679
23.708	-0.0982416	196.305	0.292679
23.717	-0.0982454	196.296	0.292682
23.726	-0.0982493	196.287	0.292682
23.733	-0.0982516	196.279	0.292679
23.743	-0.0982536	196.271	0.292673
23.75	-0.0982536	196.263	0.292666
23.758	-0.0982554	196.254	0.292662
23.766	-0.098258	196.247	0.292658
23.775	-0.0982582	196.238	0.29266
23.783	-0.098259	196.23	0.292662
23.792	-0.0982577	196.221	0.292664
23.8	-0.0982596	196.213	0.292667
23.808	-0.0982642	196.205	0.292668
23.817	-0.0982641	196.196	0.292665
23.825	-0.0982629	196.188	0.29266
23.834	-0.0982644	196.18	0.292657
23.842	-0.0982685	196.171	0.292657
23.851	-0.0982702	196.163	0.292657
23.857	-0.0982724	196.155	0.292656
23.866	-0.0982789	196.146	0.292657
23.875	-0.0982875	196.138	0.292659
23.883	-0.0982955	196.13	0.292663
23.891	-0.0983048	196.121	0.292666
23.899	-0.0983155	196.113	0.292665
23.908	-0.0983259	196.105	0.29266
23.917	-0.098339	196.097	0.292649
23.924	-0.0983513	196.088	0.292641
23.932	-0.0983575	196.08	0.292635
23.941	-0.0983618	196.072	0.292629
23.95	-0.0983658	196.063	0.292624
23.958	-0.0983646	196.055	0.29262
23.967	-0.098365	196.047	0.292616
23.975	-0.0983654	196.038	0.292616
23.983	-0.0983669	196.03	0.292615
23.991	-0.0983702	196.022	0.292616
24	-0.0983735	196.013	0.292615
24.008	-0.098381	196.005	0.292608
24.016	-0.0983901	195.996	0.292603
24.024	-0.0983958	195.989	0.2926
24.034	-0.0984011	195.98	0.292596
24.042	-0.0984058	195.973	0.292594
24.05	-0.0984116	195.964	0.292592
24.058	-0.0984216	195.956	0.292589
24.067	-0.0984324	195.946	0.292586
24.075	-0.0984377	195.939	0.292582
24.083	-0.0984443	195.931	0.292583
24.091	-0.0984508	195.922	0.292583
24.1	-0.0984542	195.914	0.292582
24.109	-0.0984594	195.906	0.292577
24.116	-0.09846	195.897	0.292572
24.125	-0.0984631	195.889	0.292567
24.133	-0.0984687	195.88	0.292558
24.141	-0.0984739	195.872	0.292548
24.149	-0.09848	195.863	0.292539
24.159	-0.0984889	195.856	0.292533
24.167	-0.0984958	195.846	0.292526
24.174	-0.0985002	195.839	0.292517
24.183	-0.0985071	195.83	0.292513
24.192	-0.0985129	195.821	0.292512
24.2	-0.0985173	195.813	0.292512
24.207	-0.0985193	195.805	0.29251
24.217	-0.0985212	195.797	0.292515
24.225	-0.0985215	195.788	0.29252
24.233	-0.0985205	195.78	0.292525
24.241	-0.0985222	195.772	0.292528
24.25	-0.0985243	195.763	0.292528
24.258	-0.0985267	195.755	0.292524
24.266	-0.0985342	195.746	0.292519
24.274	-0.0985397	195.739	0.292514
24.283	-0.0985467	195.731	0.292515
24.292	-0.0985502	195.722	0.292513
24.301	-0.0985562	195.714	0.292514
24.309	-0.0985614	195.706	0.292514
24.317	-0.098566	195.697	0.292513
24.326	-0.0985678	195.688	0.292515
24.334	-0.0985713	195.68	0.292518
24.343	-0.0985773	195.672	0.292518
24.351	-0.0985826	195.663	0.292516
24.36	-0.0985906	195.656	0.292515
24.367	-0.0985988	195.647	0.292515
24.376	-0.0986048	195.639	0.292515
24.385	-0.098606	195.63	0.292514
24.392	-0.0986041	195.621	0.292513
24.401	-0.0986026	195.614	0.29251
24.409	-0.0986008	195.605	0.292507
24.417	-0.0986004	195.597	0.292503
24.425	-0.0986009	195.59	0.292501
24.433	-0.0986059	195.581	0.292497
24.442	-0.0986133	195.572	0.292496
24.45	-0.0986237	195.563	0.292498
24.459	-0.0986315	195.555	0.292504
24.467	-0.0986382	195.547	0.292506
24.476	-0.0986431	195.538	0.292506
24.484	-0.0986468	195.531	0.29251
24.491	-0.0986506	195.521	0.292514
24.5	-0.0986538	195.513	0.292513
24.509	-0.0986591	195.505	0.292512
24.517	-0.0986636	195.496	0.29251
24.525	-0.098667	195.488	0.292506
24.533	-0.0986769	195.48	0.292501
24.542	-0.0986882	195.473	0.292497
24.551	-0.0986977	195.463	0.292494
24.558	-0.0987101	195.455	0.29249
24.567	-0.0987191	195.448	0.292489
24.575	-0.0987295	195.439	0.292487
24.584	-0.0987375	195.431	0.292485
24.592	-0.0987469	195.422	0.292483
24.6	-0.0987546	195.414	0.29248
24.609	-0.0987617	195.405	0.292483
24.618	-0.0987696	195.397	0.292482
24.625	-0.0987772	195.388	0.292479
24.634	-0.0987817	195.381	0.292477
24.642	-0.0987838	195.372	0.292476
24.651	-0.0987864	195.364	0.292479
24.659	-0.0987905	195.355	0.292481
24.667	-0.0987944	195.347	0.292482
24.675	-0.0987981	195.338	0.292484
24.683	-0.0988042	195.331	0.292481
24.693	-0.098809	195.322	0.29248
24.7	-0.0988152	195.314	0.292479
24.709	-0.0988245	195.306	0.292473
24.717	-0.0988301	195.297	0.292466
24.726	-0.0988371	195.29	0.29246
24.734	-0.0988378	195.281	0.292454
24.742	-0.0988354	195.273	0.292453
24.751	-0.0988302	195.265	0.292451
24.758	-0.0988267	195.255	0.29245
24.767	-0.0988261	195.247	0.292452
24.776	-0.0988297	195.239	0.29245
24.784	-0.0988351	195.231	0.292448
24.793	-0.0988443	195.222	0.292445
24.8	-0.0988535	195.214	0.292438
24.809	-0.098862	195.205	0.292432
24.816	-0.0988696	195.197	0.292429
24.825	-0.0988774	195.189	0.292425
24.834	-0.0988807	195.181	0.292425
24.841	-0.0988827	195.172	0.292425
24.851	-0.0988825	195.164	0.292425
24.858	-0.098886	195.155	0.292423
24.867	-0.098893	195.147	0.292422
24.876	-0.098902	195.139	0.292422
24.883	-0.0989144	195.131	0.292423
24.892	-0.0989244	195.123	0.292421
24.901	-0.0989322	195.114	0.29242
24.908	-0.0989391	195.106	0.292422
24.917	-0.0989466	195.097	0.292423
24.925	-0.0989523	195.09	0.292427
24.934	-0.0989521	195.081	0.29243
24.942	-0.0989498	195.072	0.292433
24.951	-0.098947	195.064	0.292434
24.958	-0.0989435	195.056	0.292441
24.967	-0.0989443	195.048	0.292448
24.976	-0.0989455	195.039	0.292461
24.984	-0.0989476	195.03	0.292468
24.992	-0.0989532	195.023	0.292474
25	-0.0989613	195.014	0.292475
25.009	-0.0989668	195.006	0.292471
25.017	-0.0989741	194.997	0.292464
25.025	-0.0989787	194.99	0.292456
25.034	-0.0989839	194.982	0.292454
25.042	-0.0989865	194.973	0.292451
25.051	-0.0989855	194.966	0.292452
25.059	-0.0989856	194.956	0.292453
25.067	-0.0989831	194.948	0.292455
25.075	-0.0989819	194.939	0.292457
25.084	-0.0989849	194.931	0.292462
25.092	-0.0989892	194.923	0.292462
25.101	-0.098995	194.914	0.292462
25.109	-0.0990022	194.907	0.292466
25.118	-0.099008	194.897	0.292466
25.126	-0.099015	194.889	0.292471
25.134	-0.099021	194.881	0.292478
25.142	-0.0990251	194.872	0.292484
25.151	-0.0990318	194.864	0.292486
25.159	-0.0990363	194.856	0.292485
25.168	-0.0990426	194.847	0.292487
25.176	-0.0990481	194.839	0.292486
25.183	-0.0990576	194.831	0.292486
25.193	-0.0990641	194.823	0.292487
25.2	-0.0990708	194.815	0.292484
25.209	-0.0990741	194.806	0.292481
25.216	-0.0990773	194.797	0.292481
25.226	-0.0990811	194.789	0.292479
25.234	-0.0990812	194.781	0.292476
25.244	-0.0990817	194.773	0.292473
25.251	-0.0990837	194.764	0.292473
25.259	-0.0990858	194.756	0.292473
25.268	-0.0990921	194.748	0.292472
25.275	-0.0990975	194.739	0.292472
25.283	-0.0991049	194.731	0.29247
25.292	-0.0991153	194.722	0.292467
25.302	-0.0991244	194.715	0.292464
25.309	-0.0991341	194.706	0.292463
25.317	-0.0991452	194.698	0.292458
25.326	-0.0991509	194.689	0.292452
25.334	-0.0991576	194.682	0.292446
25.342	-0.0991616	194.673	0.292438
25.351	-0.0991665	194.665	0.292433
25.36	-0.0991746	194.655	0.292429
25.367	-0.0991824	194.648	0.292422
25.376	-0.0991888	194.64	0.292417
25.383	-0.0991975	194.632	0.29241
25.392	-0.0992045	194.623	0.292402
25.4	-0.0992119	194.615	0.292395
25.41	-0.0992202	194.606	0.292387
25.417	-0.0992276	194.598	0.29238
25.426	-0.0992326	194.59	0.292373
25.433	-0.099234	194.582	0.292361
25.442	-0.0992345	194.573	0.292351
25.45	-0.0992294	194.565	0.292341
25.459	-0.0992277	194.556	0.292338
25.468	-0.0992249	194.549	0.292332
25.476	-0.0992239	194.54	0.292326
25.484	-0.099223	194.531	0.292321
25.492	-0.0992248	194.523	0.292318
25.501	-0.0992273	194.514	0.292319
25.509	-0.0992311	194.507	0.292317
25.518	-0.0992349	194.498	0.292317
25.526	-0.0992439	194.49	0.292316
25.534	-0.0992539	194.482	0.292315
25.543	-0.0992626	194.473	0.292317
25.551	-0.0992686	194.465	0.292316
25.559	-0.0992689	194.457	0.292315
25.568	-0.0992693	194.448	0.292317
25.575	-0.0992703	194.44	0.292319
25.584	-0.0992739	194.431	0.292321
25.593	-0.0992785	194.424	0.292323
25.601	-0.0992833	194.415	0.292324
25.61	-0.0992915	194.406	0.292324
25.618	-0.0992994	194.398	0.292324
25.627	-0.0993099	194.39	0.29232
25.634	-0.0993179	194.382	0.292316
25.642	-0.0993258	194.374	0.29231
25.651	-0.0993304	194.364	0.292302
25.659	-0.09933	194.357	0.292295
25.667	-0.0993293	194.349	0.29229
25.675	-0.0993264	194.34	0.292295
25.684	-0.0993265	194.331	0.292302
25.692	-0.0993276	194.323	0.292306
25.701	-0.0993297	194.314	0.292309
25.709	-0.0993365	194.306	0.292313
25.717	-0.0993466	194.298	0.292312
25.726	-0.0993526	194.29	0.292307
25.734	-0.0993594	194.281	0.292305
25.742	-0.0993659	194.274	0.292303
25.75	-0.0993717	194.265	0.292301
25.759	-0.0993758	194.257	0.2923
25.767	-0.0993774	194.248	0.292304
25.776	-0.0993801	194.239	0.292307
25.783	-0.0993803	194.231	0.292311
25.792	-0.099384	194.224	0.292314
25.801	-0.0993934	194.215	0.292313
25.809	-0.0994064	194.206	0.292309
25.818	-0.0994151	194.198	0.292305
25.826	-0.0994248	194.189	0.292301
25.834	-0.0994306	194.181	0.2923
25.842	-0.0994336	194.174	0.292298
25.852	-0.0994347	194.165	0.292298
25.859	-0.0994312	194.157	0.2923
25.869	-0.099428	194.148	0.292298
25.875	-0.0994254	194.139	0.292294
25.884	-0.0994281	194.131	0.292295
25.892	-0.0994343	194.123	0.292293
25.901	-0.0994441	194.115	0.29229
25.91	-0.0994495	194.107	0.29229
25.918	-0.0994597	194.098	0.292291
25.927	-0.0994697	194.089	0.292292
25.936	-0.0994814	194.082	0.292296
25.944	-0.0994909	194.072	0.292301
25.951	-0.0994982	194.065	0.292304
25.96	-0.0994996	194.057	0.292304
25.969	-0.0995013	194.049	0.292299
25.976	-0.099502	194.04	0.292299
25.985	-0.0995071	194.032	0.292302
25.993	-0.0995127	194.023	0.292304
26.002	-0.099517	194.015	0.292302
26.01	-0.0995193	194.006	0.292304
26.018	-0.0995229	193.998	0.292305
26.028	-0.0995245	193.99	0.292304
26.035	-0.0995252	193.981	0.292303
26.043	-0.0995231	193.974	0.292303
26.052	-0.0995235	193.964	0.2923
26.06	-0.0995251	193.957	0.292298
26.068	-0.0995257	193.949	0.292296
26.077	-0.09953	193.939	0.292293
26.085	-0.0995367	193.931	0.292288
26.093	-0.0995417	193.924	0.292281
26.102	-0.0995455	193.915	0.292276
26.111	-0.099547	193.907	0.292271
26.119	-0.0995512	193.899	0.292267
26.127	-0.099552	193.891	0.292268
26.135	-0.0995522	193.882	0.292267
26.144	-0.0995543	193.874	0.292261
26.151	-0.0995602	193.866	0.292258
26.16	-0.0995643	193.857	0.292252
26.168	-0.0995703	193.848	0.292247
26.176	-0.0995769	193.84	0.292238
26.185	-0.0995818	193.832	0.292228
26.193	-0.0995882	193.823	0.29222
26.202	-0.0995904	193.815	0.292212
26.21	-0.099594	193.806	0.292209
26.219	-0.0995998	193.799	0.292207
26.227	-0.099604	193.791	0.29221
26.235	-0.0996115	193.783	0.292213
26.243	-0.0996203	193.774	0.292215
26.252	-0.0996307	193.766	0.292216
26.261	-0.0996432	193.757	0.292214
26.268	-0.0996568	193.749	0.292208
26.278	-0.0996727	193.741	0.2922
26.286	-0.0996829	193.733	0.292194
26.293	-0.0996886	193.724	0.292192
26.302	-0.0996927	193.716	0.292192
26.31	-0.0996945	193.707	0.292194
26.319	-0.099693	193.699	0.292201
26.327	-0.0996917	193.691	0.29221
26.335	-0.0996924	193.682	0.292217
26.343	-0.0996947	193.674	0.292218
26.352	-0.0997003	193.666	0.292216
26.359	-0.0997049	193.658	0.292211
26.368	-0.0997125	193.649	0.292205
26.377	-0.0997205	193.641	0.292197
26.385	-0.0997316	193.633	0.292195
26.394	-0.0997425	193.624	0.292191
26.401	-0.0997475	193.617	0.292187
26.41	-0.0997487	193.608	0.292188
26.419	-0.0997465	193.6	0.292194
26.427	-0.0997504	193.591	0.292201
26.435	-0.0997562	193.582	0.29221
26.443	-0.0997642	193.574	0.292216
26.452	-0.0997739	193.565	0.292225
26.46	-0.0997843	193.557	0.292231
26.468	-0.0997926	193.549	0.292231
26.476	-0.0997987	193.541	0.29223
26.486	-0.0998062	193.532	0.292228
26.495	-0.0998143	193.523	0.292222
26.503	-0.0998179	193.515	0.292214
26.511	-0.0998238	193.507	0.292208
26.518	-0.0998312	193.5	0.292205
26.527	-0.0998377	193.491	0.292205
26.536	-0.0998433	193.482	0.292208
26.544	-0.0998502	193.475	0.292211
26.553	-0.099854	193.466	0.292213
26.56	-0.0998598	193.457	0.292218
26.568	-0.0998619	193.449	0.292225
26.578	-0.099861	193.441	0.292228
26.586	-0.0998601	193.433	0.29223
26.594	-0.099858	193.425	0.29223
26.602	-0.0998565	193.416	0.292228
26.61	-0.0998544	193.408	0.29223
26.619	-0.0998546	193.4	0.292233
26.627	-0.0998615	193.391	0.292237
26.635	-0.0998715	193.382	0.292238
26.644	-0.0998833	193.375	0.292235
26.652	-0.0998969	193.366	0.29223
26.661	-0.099909	193.357	0.292228
26.669	-0.0999213	193.35	0.292227
26.676	-0.0999295	193.341	0.29223
26.686	-0.0999341	193.332	0.292232
26.694	-0.0999391	193.324	0.292236
26.702	-0.0999355	193.316	0.29224
26.71	-0.0999338	193.307	0.292243
26.718	-0.0999343	193.299	0.292247
26.726	-0.0999324	193.291	0.292255
26.736	-0.0999322	193.281	0.292264
26.743	-0.0999391	193.274	0.292267
26.752	-0.0999492	193.266	0.292269
26.761	-0.0999599	193.257	0.292263
26.768	-0.0999662	193.249	0.292254
26.778	-0.0999674	193.24	0.292246
26.787	-0.0999692	193.233	0.292238
26.793	-0.0999708	193.224	0.292226
26.802	-0.0999716	193.215	0.292214
26.811	-0.099975	193.208	0.292204
26.818	-0.0999736	193.2	0.292201
26.827	-0.0999724	193.191	0.2922
26.836	-0.0999763	193.183	0.2922
26.844	-0.099979	193.174	0.29221
26.853	-0.0999808	193.166	0.292222
26.86	-0.0999785	193.158	0.292233
26.868	-0.0999759	193.149	0.292245
26.876	-0.0999702	193.141	0.292256
26.885	-0.0999663	193.132	0.292264
26.893	-0.0999672	193.124	0.292269
26.901	-0.0999693	193.115	0.292269
26.91	-0.0999712	193.107	0.292265
26.919	-0.0999755	193.099	0.292256
26.926	-0.0999814	193.091	0.292244
26.935	-0.0999912	193.082	0.292233
26.944	-0.100004	193.074	0.292223
26.951	-0.100015	193.066	0.292213
26.96	-0.100028	193.058	0.292207
26.968	-0.100041	193.049	0.292199
26.976	-0.100053	193.04	0.292191
26.985	-0.100067	193.033	0.292187
26.993	-0.100077	193.024	0.292185
27.001	-0.100079	193.016	0.29218
27.011	-0.100079	193.007	0.292177
27.018	-0.100076	192.999	0.292176
27.027	-0.100073	192.99	0.292176
27.036	-0.100072	192.982	0.292179
27.043	-0.100072	192.974	0.292182
27.052	-0.100075	192.966	0.292182
27.06	-0.100077	192.957	0.292179
27.069	-0.10008	192.949	0.292178
27.077	-0.100087	192.94	0.292181
27.086	-0.100094	192.933	0.29218
27.093	-0.100099	192.924	0.292176
27.101	-0.100103	192.915	0.292172
27.11	-0.100106	192.907	0.292168
27.118	-0.10011	192.899	0.292164
27.127	-0.100115	192.891	0.292162
27.135	-0.10012	192.882	0.292162
27.143	-0.100125	192.873	0.292163
27.152	-0.100129	192.866	0.292165
27.16	-0.100133	192.857	0.292169
27.169	-0.100138	192.849	0.292175
27.177	-0.100145	192.841	0.292182
27.185	-0.100152	192.832	0.292186
27.193	-0.100158	192.824	0.292189
27.202	-0.100163	192.816	0.292189
27.21	-0.100168	192.807	0.29219
27.218	-0.100172	192.799	0.292194
27.227	-0.100176	192.79	0.292198
27.235	-0.100184	192.783	0.292199
27.243	-0.100191	192.774	0.292202
27.251	-0.100198	192.765	0.292205
27.26	-0.100205	192.758	0.292205
27.268	-0.100213	192.749	0.292206
27.277	-0.100222	192.741	0.29221
27.285	-0.100233	192.733	0.292212
27.294	-0.100244	192.724	0.292212
27.302	-0.100254	192.716	0.29221
27.311	-0.10026	192.707	0.292208
27.318	-0.100263	192.7	0.292202
27.326	-0.100267	192.691	0.292198
27.335	-0.100268	192.683	0.292195
27.343	-0.100267	192.675	0.292189
27.352	-0.100272	192.666	0.29219
27.359	-0.100277	192.657	0.292192
27.368	-0.100283	192.649	0.292195
27.377	-0.10029	192.641	0.2922
27.386	-0.1003	192.633	0.292206
27.394	-0.100313	192.624	0.292212
27.402	-0.100324	192.617	0.29222
27.41	-0.100332	192.608	0.292228
27.419	-0.100337	192.598	0.29223
27.427	-0.100343	192.591	0.292227
27.435	-0.100346	192.583	0.292226
27.444	-0.100352	192.574	0.292225
27.451	-0.100356	192.566	0.292224
27.461	-0.100362	192.558	0.29222
27.469	-0.100369	192.549	0.292217
27.477	-0.100375	192.54	0.292218
27.485	-0.100384	192.532	0.29222
27.495	-0.100389	192.524	0.292219
27.502	-0.100393	192.515	0.292217
27.511	-0.100395	192.508	0.292211
27.518	-0.1004	192.499	0.292204
27.527	-0.100401	192.491	0.292197
27.536	-0.100403	192.482	0.292192
27.544	-0.100407	192.474	0.292191
27.552	-0.100411	192.467	0.292192
27.561	-0.100418	192.458	0.292197
27.568	-0.10043	192.45	0.292203
27.577	-0.100443	192.441	0.292211
27.586	-0.10046	192.433	0.292217
27.594	-0.100476	192.424	0.292222
27.603	-0.100492	192.416	0.292224
27.611	-0.100508	192.408	0.292227
27.619	-0.100525	192.399	0.292232
27.627	-0.100535	192.392	0.292237
27.636	-0.100542	192.383	0.292239
27.645	-0.100549	192.375	0.292239
27.653	-0.100549	192.366	0.292239
27.661	-0.100546	192.358	0.292239
27.669	-0.100535	192.349	0.29224
27.677	-0.100527	192.342	0.292236
27.686	-0.100517	192.333	0.29223
27.694	-0.100509	192.325	0.292219
27.702	-0.100502	192.317	0.292209
27.711	-0.100498	192.308	0.292208
27.718	-0.100501	192.3	0.292211
27.727	-0.100512	192.291	0.292214
27.735	-0.100525	192.283	0.292216
27.744	-0.100538	192.275	0.29221
27.752	-0.100553	192.267	0.292204
27.762	-0.100565	192.257	0.292198
27.77	-0.100575	192.249	0.292192
27.778	-0.100585	192.241	0.292183
27.785	-0.100594	192.233	0.292175
27.795	-0.1006	192.224	0.292167
27.802	-0.100599	192.216	0.292163
27.811	-0.1006	192.208	0.29216
27.819	-0.100602	192.2	0.292156
27.828	-0.100606	192.191	0.292155
27.836	-0.100609	192.183	0.292153
27.844	-0.100615	192.175	0.292153
27.852	-0.100616	192.167	0.292155
27.861	-0.100615	192.158	0.292156
27.869	-0.100615	192.15	0.292159
27.878	-0.100614	192.142	0.292162
27.886	-0.100615	192.133	0.292165
27.894	-0.100616	192.124	0.292169
27.902	-0.100618	192.117	0.292171
27.911	-0.100624	192.108	0.292172
27.919	-0.100633	192.1	0.292172
27.926	-0.100641	192.091	0.292172
27.935	-0.100653	192.083	0.292171
27.944	-0.10066	192.075	0.292169
27.952	-0.100663	192.066	0.292166
27.961	-0.100667	192.058	0.29216
27.969	-0.10067	192.05	0.292155
27.977	-0.100675	192.041	0.29215
27.985	-0.100673	192.034	0.292148
27.995	-0.100671	192.025	0.292145
28.003	-0.100668	192.016	0.292142
28.01	-0.100667	192.008	0.292138
28.019	-0.100668	192	0.292142
28.027	-0.100668	191.992	0.292145
28.035	-0.100669	191.984	0.29214
28.043	-0.100671	191.975	0.292138
28.053	-0.100679	191.966	0.292133
28.06	-0.100691	191.957	0.292132
28.069	-0.100706	191.95	0.29213
28.078	-0.100716	191.941	0.292131
28.086	-0.100727	191.932	0.292128
28.094	-0.100737	191.925	0.292121
28.102	-0.100744	191.916	0.292113
28.111	-0.100751	191.909	0.292105
28.119	-0.100755	191.9	0.292095
28.128	-0.100756	191.892	0.292083
28.136	-0.100758	191.883	0.292075
28.144	-0.100758	191.875	0.292066
28.152	-0.100761	191.867	0.29206
28.16	-0.100767	191.858	0.292052
28.169	-0.100771	191.85	0.292047
28.178	-0.100779	191.842	0.292043
28.185	-0.100791	191.834	0.292042
28.194	-0.1008	191.825	0.292038
28.202	-0.100804	191.817	0.292038
28.211	-0.100805	191.808	0.292036
28.22	-0.100805	191.8	0.292033
28.227	-0.100804	191.792	0.292034
28.235	-0.100802	191.783	0.292035
28.244	-0.100801	191.774	0.292037
28.252	-0.100799	191.766	0.292036
28.26	-0.100797	191.758	0.292034
28.268	-0.100802	191.75	0.292035
28.278	-0.100808	191.742	0.292037
28.286	-0.100815	191.733	0.292034
28.293	-0.100823	191.725	0.292027
28.302	-0.100835	191.716	0.292018
28.31	-0.100848	191.708	0.292014
28.318	-0.10086	191.7	0.29201
28.327	-0.100873	191.692	0.292008
28.335	-0.100886	191.683	0.292006
28.343	-0.1009	191.675	0.292003
28.351	-0.100914	191.667	0.292002
28.36	-0.100928	191.658	0.292002
28.368	-0.100937	191.65	0.292
28.377	-0.100944	191.641	0.291995
28.386	-0.100944	191.634	0.291993
28.394	-0.100943	191.625	0.291991
28.402	-0.100938	191.617	0.291985
28.41	-0.100933	191.608	0.291979
28.419	-0.100928	191.6	0.291973
28.427	-0.100922	191.591	0.291971
28.435	-0.100923	191.583	0.291971
28.443	-0.10093	191.576	0.291973
28.451	-0.100942	191.567	0.291969
28.46	-0.100954	191.559	0.291966
28.469	-0.100966	191.551	0.291965
28.477	-0.100979	191.541	0.291961
28.486	-0.100993	191.533	0.291959
28.494	-0.101002	191.525	0.291955
28.502	-0.10101	191.517	0.291953
28.51	-0.101018	191.508	0.291949
28.519	-0.101021	191.5	0.291945
28.527	-0.101026	191.491	0.291941
28.535	-0.101029	191.483	0.291938
28.544	-0.10103	191.475	0.291936
28.552	-0.101032	191.466	0.291933
28.561	-0.101031	191.459	0.291932
28.569	-0.101032	191.449	0.291929
28.577	-0.101033	191.442	0.291926
28.585	-0.101033	191.432	0.291927
28.593	-0.101032	191.425	0.29193
28.602	-0.10103	191.417	0.291931
28.61	-0.101033	191.407	0.291931
28.618	-0.101038	191.4	0.291934
28.626	-0.101046	191.391	0.291932
28.634	-0.101052	191.383	0.291929
28.644	-0.10106	191.375	0.291927
28.652	-0.101068	191.366	0.291922
28.659	-0.101073	191.358	0.291915
28.668	-0.101077	191.35	0.29191
28.677	-0.101081	191.341	0.291907
28.685	-0.101084	191.333	0.291902
28.693	-0.101087	191.324	0.291896
28.701	-0.101093	191.317	0.291896
28.71	-0.101095	191.308	0.291895
28.719	-0.101098	191.3	0.291897
28.727	-0.101103	191.292	0.291903
28.735	-0.101109	191.283	0.291909
28.743	-0.101113	191.275	0.291921
28.751	-0.101115	191.267	0.291931
28.76	-0.101117	191.258	0.291939
28.769	-0.101118	191.251	0.291945
28.777	-0.101124	191.241	0.291948
28.785	-0.101127	191.234	0.291952
28.793	-0.101131	191.225	0.291955
28.801	-0.101132	191.217	0.291951
28.81	-0.101135	191.208	0.291954
28.818	-0.101138	191.201	0.291955
28.826	-0.101144	191.192	0.291956
28.835	-0.101151	191.183	0.291955
28.842	-0.101156	191.176	0.291955
28.852	-0.101159	191.167	0.291952
28.86	-0.101166	191.158	0.29195
28.868	-0.10117	191.15	0.29195
28.876	-0.101174	191.141	0.291949
28.885	-0.101178	191.134	0.291951
28.893	-0.101181	191.125	0.291951
28.901	-0.101189	191.117	0.291955
28.91	-0.1012	191.108	0.291964
28.918	-0.10121	191.1	0.291972
28.926	-0.101223	191.092	0.291976
28.935	-0.101236	191.084	0.291983
28.943	-0.101247	191.074	0.291985
28.952	-0.101262	191.067	0.291987
28.96	-0.101272	191.058	0.291985
28.968	-0.10128	191.051	0.29198
28.976	-0.101288	191.042	0.291973
28.985	-0.10129	191.034	0.291963
28.993	-0.101294	191.025	0.291956
29.001	-0.101301	191.016	0.291949
29.01	-0.101305	191.009	0.291947
29.018	-0.101309	191	0.291946
29.026	-0.101311	190.992	0.291944
29.035	-0.10131	190.983	0.291942
29.042	-0.101314	190.975	0.291946
29.052	-0.101313	190.966	0.291952
29.059	-0.101312	190.958	0.291959
29.069	-0.101311	190.95	0.291959
29.077	-0.101312	190.941	0.291957
29.085	-0.101314	190.933	0.291955
29.094	-0.101314	190.925	0.291952
29.101	-0.101318	190.917	0.291956
29.109	-0.101327	190.908	0.29196
29.118	-0.101335	190.9	0.29196
29.126	-0.101344	190.891	0.291957
29.135	-0.101352	190.883	0.291954
29.144	-0.101359	190.874	0.291954
29.151	-0.101362	190.866	0.291952
29.159	-0.101367	190.859	0.291947
29.169	-0.101375	190.85	0.291942
29.176	-0.101383	190.842	0.291935
29.185	-0.10139	190.833	0.291928
29.193	-0.101396	190.825	0.291925
29.202	-0.101406	190.816	0.291919
29.211	-0.101413	190.808	0.291912
29.219	-0.101417	190.8	0.291906
29.227	-0.101419	190.791	0.291898
29.236	-0.101423	190.783	0.291892
29.244	-0.101426	190.775	0.291885
29.251	-0.101427	190.766	0.291884
29.26	-0.101429	190.758	0.291887
29.269	-0.10143	190.75	0.291888
29.277	-0.101429	190.742	0.291889
29.286	-0.10143	190.733	0.291889
29.294	-0.101434	190.725	0.291887
29.302	-0.101438	190.717	0.291885
29.311	-0.101446	190.708	0.291885
29.319	-0.101454	190.699	0.291883
29.327	-0.101464	190.692	0.291881
29.336	-0.101476	190.683	0.291881
29.343	-0.101488	190.674	0.291875
29.352	-0.101499	190.666	0.29187
29.36	-0.101509	190.658	0.29187
29.369	-0.101513	190.65	0.291868
29.377	-0.101515	190.642	0.291867
29.386	-0.101517	190.634	0.291867
29.394	-0.101513	190.625	0.291861
29.402	-0.101507	190.617	0.291856
29.41	-0.101499	190.608	0.291855
29.419	-0.101497	190.6	0.291851
29.426	-0.1015	190.591	0.29185
29.435	-0.101505	190.583	0.291848
29.443	-0.101516	190.575	0.291849
29.452	-0.101526	190.567	0.29185
29.46	-0.101537	190.558	0.291854
29.47	-0.101546	190.551	0.291854
29.477	-0.101558	190.541	0.29185
29.486	-0.10157	190.533	0.291846
29.494	-0.101577	190.525	0.291843
29.503	-0.101585	190.517	0.29184
29.511	-0.10158	190.508	0.291835
29.518	-0.101578	190.501	0.291833
29.528	-0.101579	190.491	0.291833
29.535	-0.101577	190.484	0.291834
29.545	-0.101578	190.475	0.291832
29.552	-0.10158	190.467	0.291836
29.561	-0.101585	190.459	0.291837
29.57	-0.101592	190.45	0.291831
29.577	-0.101601	190.442	0.291825
29.586	-0.101611	190.434	0.291818
29.594	-0.101625	190.425	0.291807
29.602	-0.101634	190.417	0.291794
29.611	-0.10164	190.409	0.29178
29.619	-0.101645	190.401	0.291771
29.627	-0.10165	190.393	0.291766
29.636	-0.101656	190.384	0.291761
29.644	-0.101657	190.375	0.291758
29.652	-0.101659	190.368	0.291757
29.661	-0.101663	190.359	0.291755
29.669	-0.101667	190.351	0.291755
29.677	-0.101667	190.342	0.291751
29.685	-0.101667	190.334	0.291745
29.693	-0.101666	190.325	0.291738
29.702	-0.101664	190.318	0.291733
29.711	-0.101666	190.309	0.291724
29.719	-0.101672	190.301	0.291721
29.726	-0.101681	190.292	0.291721
29.735	-0.101687	190.284	0.291719
29.743	-0.101694	190.276	0.291716
29.752	-0.101705	190.268	0.291716
29.76	-0.101717	190.258	0.291713
29.769	-0.101731	190.251	0.29171
29.776	-0.101745	190.243	0.291708
29.785	-0.101759	190.235	0.291706
29.794	-0.101769	190.226	0.291705
29.802	-0.10178	190.217	0.291705
29.81	-0.101793	190.209	0.291706
29.818	-0.101803	190.201	0.291709
29.827	-0.101803	190.193	0.291714
29.836	-0.101801	190.185	0.291716
29.843	-0.1018	190.176	0.291722
29.851	-0.101799	190.167	0.291724
29.86	-0.101797	190.159	0.291727
29.869	-0.101797	190.151	0.291726
29.877	-0.101799	190.143	0.29172
29.886	-0.101801	190.135	0.291713
29.893	-0.101808	190.126	0.291709
29.902	-0.101816	190.118	0.291705
29.911	-0.101823	190.109	0.291701
29.919	-0.101828	190.101	0.291703
29.927	-0.101832	190.093	0.29171
29.936	-0.101832	190.085	0.291718
29.944	-0.101831	190.076	0.291723
29.953	-0.101828	190.068	0.29173
29.96	-0.101825	190.06	0.291738
29.968	-0.101821	190.051	0.291743
29.976	-0.101817	190.043	0.291748
29.985	-0.101816	190.035	0.29175
29.993	-0.10182	190.026	0.291748
30.002	-0.101828	190.017	0.291746
30.01	-0.101836	190.009	0.291741
30.019	-0.101848	190	0.291736
30.027	-0.101858	189.992	0.291735
30.036	-0.101871	189.985	0.291727
30.044	-0.101887	189.976	0.291721
30.052	-0.101897	189.967	0.291715
30.06	-0.101905	189.959	0.291713
30.068	-0.101908	189.95	0.291715
30.077	-0.101907	189.943	0.291723
30.085	-0.101904	189.934	0.291732
30.093	-0.101906	189.925	0.291739
30.102	-0.101906	189.917	0.291746
30.11	-0.101907	189.909	0.291749
30.118	-0.101912	189.901	0.291753
30.126	-0.101918	189.892	0.291756
30.135	-0.101925	189.883	0.291758
30.144	-0.101932	189.876	0.291755
30.151	-0.101937	189.867	0.291753
30.161	-0.10194	189.859	0.291754
30.168	-0.101937	189.85	0.291755
30.177	-0.101932	189.841	0.291759
30.186	-0.101926	189.834	0.291764
30.193	-0.101925	189.825	0.291769
30.201	-0.101922	189.817	0.291771
30.21	-0.101926	189.809	0.291771
30.219	-0.101933	189.8	0.291774
30.227	-0.101944	189.792	0.291781
30.236	-0.101954	189.783	0.291786
30.244	-0.101963	189.774	0.291789
30.252	-0.101971	189.767	0.29179
30.261	-0.101975	189.758	0.291793
30.269	-0.101982	189.75	0.291797
30.278	-0.101981	189.741	0.291796
30.286	-0.101979	189.733	0.291796
30.294	-0.101976	189.724	0.291797
30.302	-0.101981	189.717	0.291794
30.311	-0.101988	189.708	0.291792
30.32	-0.101995	189.699	0.291788
30.327	-0.102002	189.692	0.291785
30.336	-0.102014	189.683	0.291783
30.343	-0.102023	189.675	0.291786
30.352	-0.102032	189.667	0.291788
30.359	-0.102041	189.658	0.291791
30.369	-0.102049	189.65	0.291792
30.378	-0.102054	189.641	0.291793
30.385	-0.102057	189.633	0.291794
30.394	-0.102063	189.625	0.291795
30.403	-0.102069	189.616	0.291792
30.41	-0.102073	189.607	0.291786
30.418	-0.102079	189.599	0.291783
30.427	-0.102084	189.592	0.29178
30.436	-0.10209	189.583	0.291778
30.444	-0.102099	189.575	0.291774
30.452	-0.102106	189.567	0.29177
30.461	-0.10211	189.557	0.291768
30.469	-0.102116	189.551	0.291767
30.477	-0.10212	189.542	0.291769
30.485	-0.102127	189.534	0.29177
30.494	-0.102131	189.525	0.291768
30.502	-0.102131	189.516	0.291767
30.51	-0.102131	189.508	0.291762
30.519	-0.102126	189.501	0.291754
30.527	-0.102125	189.492	0.291745
30.536	-0.102127	189.483	0.291738
30.544	-0.102135	189.476	0.291732
30.552	-0.102143	189.467	0.291731
30.56	-0.102153	189.459	0.291737
30.569	-0.102167	189.451	0.291743
30.578	-0.102184	189.442	0.29175
30.585	-0.102198	189.434	0.291761
30.593	-0.102208	189.426	0.29177
30.602	-0.102213	189.417	0.291777
30.61	-0.102218	189.409	0.291782
30.619	-0.102218	189.401	0.291787
30.627	-0.102222	189.392	0.291791
30.635	-0.102224	189.385	0.291791
30.643	-0.102223	189.375	0.291789
30.652	-0.102225	189.367	0.291791
30.661	-0.102229	189.359	0.291793
30.669	-0.102235	189.351	0.291794
30.677	-0.102242	189.342	0.291795
30.686	-0.102245	189.334	0.291796
30.694	-0.102248	189.326	0.291799
30.702	-0.102251	189.318	0.2918
30.711	-0.102253	189.309	0.291801
30.719	-0.102255	189.301	0.291802
30.727	-0.10226	189.292	0.291802
30.736	-0.102265	189.283	0.291803
30.744	-0.102274	189.276	0.291803
30.752	-0.102282	189.268	0.291803
30.761	-0.102289	189.258	0.2918
30.768	-0.102298	189.25	0.291798
30.778	-0.10231	189.242	0.291799
30.786	-0.102321	189.233	0.2918
30.794	-0.102335	189.225	0.291801
30.802	-0.102347	189.218	0.291801
30.81	-0.102357	189.209	0.291799
30.819	-0.102369	189.2	0.2918
30.827	-0.102378	189.191	0.291801
30.836	-0.102388	189.184	0.291802
30.843	-0.102394	189.176	0.291803
30.853	-0.102399	189.167	0.2918
30.861	-0.102402	189.158	0.291796
30.869	-0.1024	189.15	0.291797
30.877	-0.102394	189.141	0.291798
30.886	-0.102392	189.133	0.291802
30.894	-0.102389	189.125	0.291804
30.902	-0.10239	189.116	0.291805
30.91	-0.102388	189.108	0.291812
30.919	-0.102392	189.1	0.29182
30.926	-0.102395	189.091	0.291824
30.936	-0.102397	189.082	0.291829
30.944	-0.102399	189.074	0.291828
30.953	-0.102403	189.066	0.291825
30.961	-0.10241	189.058	0.291825
30.968	-0.102421	189.049	0.291825
30.977	-0.10243	189.042	0.291824
30.985	-0.10244	189.034	0.291824
30.994	-0.102455	189.024	0.291825
31.002	-0.102472	189.016	0.291827
31.011	-0.102486	189.008	0.291834
31.019	-0.102495	189	0.291842
31.028	-0.1025	188.991	0.291847
31.036	-0.102504	188.982	0.291848
31.044	-0.102509	188.974	0.29185
31.052	-0.10251	188.965	0.291848
31.061	-0.102514	188.958	0.291843
31.069	-0.102522	188.95	0.291832
31.077	-0.102526	188.941	0.291823
31.086	-0.102536	188.932	0.291818
31.093	-0.10255	188.925	0.29181
31.102	-0.10256	188.916	0.291802
31.111	-0.102566	188.908	0.291794
31.119	-0.102574	188.9	0.291789
31.128	-0.102584	188.891	0.291779
31.137	-0.102591	188.883	0.291774
31.145	-0.102597	188.875	0.291767
31.152	-0.102599	188.867	0.291763
31.162	-0.1026	188.859	0.291757
31.17	-0.1026	188.851	0.291758
31.178	-0.102603	188.841	0.291763
31.187	-0.102611	188.833	0.291766
31.195	-0.102622	188.825	0.291771
31.204	-0.10263	188.817	0.291772
31.211	-0.102638	188.808	0.291774
31.22	-0.102646	188.801	0.291771
31.228	-0.102658	188.792	0.291768
31.237	-0.102671	188.783	0.291761
31.244	-0.102681	188.776	0.291751
31.254	-0.10269	188.767	0.291743
31.261	-0.102695	188.759	0.29174
31.269	-0.102698	188.75	0.291734
31.278	-0.102709	188.742	0.291725
31.286	-0.102721	188.734	0.291719
31.294	-0.102734	188.725	0.291719
31.303	-0.102744	188.718	0.291719
31.311	-0.102755	188.709	0.291717
31.32	-0.102765	188.701	0.291716
31.328	-0.102777	188.693	0.291709
31.337	-0.102785	188.684	0.291703
31.345	-0.102789	188.676	0.291697
31.354	-0.102795	188.668	0.291691
31.362	-0.102797	188.659	0.291684
31.369	-0.102798	188.652	0.291676
31.379	-0.1028	188.643	0.291669
31.386	-0.102807	188.634	0.291663
31.395	-0.102809	188.625	0.291663
31.403	-0.102816	188.617	0.291666
31.411	-0.102822	188.609	0.29167
31.42	-0.102829	188.601	0.291674
31.429	-0.102837	188.592	0.291673
31.436	-0.102846	188.583	0.291673
31.444	-0.102854	188.574	0.291677
31.452	-0.102859	188.567	0.291679
31.462	-0.102864	188.558	0.291677
31.469	-0.102869	188.55	0.291676
31.477	-0.102875	188.542	0.291676
31.486	-0.102883	188.533	0.291679
31.494	-0.102891	188.525	0.291684
31.502	-0.102899	188.517	0.29169
31.51	-0.102904	188.508	0.291697
31.519	-0.10291	188.499	0.291702
31.527	-0.102918	188.492	0.2917
31.536	-0.102925	188.483	0.291699
31.544	-0.102928	188.475	0.291695
31.553	-0.10293	188.467	0.291687
31.56	-0.102931	188.458	0.291684
31.57	-0.102931	188.45	0.291679
31.577	-0.10293	188.441	0.291671
31.585	-0.102934	188.433	0.291658
31.594	-0.102937	188.425	0.291646
31.603	-0.102945	188.416	0.291637
31.611	-0.10295	188.408	0.291632
31.619	-0.102955	188.4	0.291624
31.628	-0.10296	188.392	0.291619
31.635	-0.102966	188.383	0.291614
31.644	-0.102972	188.375	0.291616
31.653	-0.102977	188.367	0.29162
31.661	-0.102982	188.358	0.291624
31.668	-0.102985	188.35	0.291622
31.678	-0.102988	188.342	0.291617
31.686	-0.102989	188.333	0.291611
31.694	-0.102993	188.325	0.291603
31.702	-0.102998	188.317	0.291596
31.711	-0.103003	188.309	0.291587
31.718	-0.103004	188.3	0.291575
31.727	-0.103005	188.291	0.291564
31.736	-0.103005	188.284	0.291554
31.744	-0.103006	188.275	0.29155
31.752	-0.103007	188.267	0.291547
31.759	-0.103008	188.258	0.291545
31.769	-0.103008	188.25	0.291539
31.777	-0.103011	188.242	0.291535
31.785	-0.103018	188.233	0.291533
31.794	-0.103026	188.226	0.29153
31.802	-0.103035	188.216	0.291527
31.811	-0.103042	188.209	0.291523
31.819	-0.103049	188.2	0.291517
31.828	-0.10306	188.192	0.291511
31.835	-0.103067	188.183	0.29151
31.844	-0.103068	188.174	0.291507
31.852	-0.103072	188.167	0.291506
31.861	-0.103076	188.158	0.291503
31.87	-0.103083	188.15	0.291501
31.877	-0.103091	188.141	0.291495
31.886	-0.1031	188.133	0.291493
31.894	-0.103112	188.125	0.29149
31.902	-0.103121	188.116	0.291488
31.911	-0.103132	188.108	0.291486
31.918	-0.103142	188.1	0.291491
31.928	-0.103153	188.091	0.291499
31.935	-0.103156	188.083	0.291507
31.944	-0.103162	188.075	0.291513
31.951	-0.103168	188.066	0.291517
31.961	-0.103176	188.058	0.291515
31.97	-0.103182	188.049	0.291515
31.979	-0.103189	188.041	0.291512
31.986	-0.103195	188.033	0.291505
31.994	-0.103199	188.024	0.291496
32.002	-0.103203	188.017	0.291487
32.01	-0.103204	188.008	0.291481
32.02	-0.103203	187.999	0.291474
32.027	-0.103199	187.992	0.291464
32.036	-0.103194	187.983	0.291453
32.045	-0.10319	187.975	0.291442
32.053	-0.103191	187.967	0.291433
32.061	-0.103195	187.958	0.291428
32.069	-0.103205	187.95	0.291424
32.078	-0.103212	187.942	0.291419
32.086	-0.103219	187.934	0.291414
32.095	-0.103229	187.925	0.291413
32.102	-0.103233	187.916	0.291416
32.11	-0.103236	187.908	0.291421
32.119	-0.103242	187.9	0.291421
32.127	-0.103246	187.891	0.291421
32.135	-0.103248	187.883	0.291417
32.144	-0.10325	187.874	0.291413
32.153	-0.103256	187.866	0.291413
32.161	-0.103264	187.858	0.291416
32.169	-0.103273	187.85	0.291417
32.177	-0.103283	187.841	0.291417
32.186	-0.103295	187.833	0.291417
32.195	-0.103306	187.825	0.29142
32.203	-0.103317	187.816	0.291428
32.211	-0.103326	187.808	0.291435
32.22	-0.103328	187.8	0.291439
32.228	-0.103324	187.791	0.291446
32.237	-0.103321	187.783	0.291443
32.245	-0.103318	187.774	0.291439
32.252	-0.103311	187.767	0.291439
32.261	-0.103302	187.757	0.291439
32.269	-0.103297	187.75	0.291439
32.278	-0.103297	187.742	0.29144
32.286	-0.103303	187.733	0.291437
32.294	-0.103314	187.725	0.291437
32.302	-0.103325	187.716	0.291438
32.311	-0.103334	187.707	0.291445
32.319	-0.103345	187.699	0.291456
32.327	-0.103359	187.691	0.291462
32.335	-0.10337	187.683	0.291465
32.345	-0.10338	187.674	0.291468
32.352	-0.103388	187.666	0.291471
32.361	-0.103401	187.657	0.291475
32.37	-0.103415	187.65	0.291481
32.378	-0.103426	187.64	0.291487
32.386	-0.103436	187.633	0.29149
32.396	-0.103443	187.625	0.291492
32.404	-0.10345	187.617	0.291495
32.412	-0.103453	187.608	0.291497
32.42	-0.103459	187.6	0.291501
32.427	-0.103466	187.591	0.291507
32.437	-0.103468	187.583	0.291517
32.445	-0.10347	187.574	0.291524
32.453	-0.103471	187.567	0.291531
32.461	-0.103472	187.558	0.291536
32.47	-0.103477	187.55	0.291538
32.479	-0.103482	187.54	0.291542
32.487	-0.103487	187.532	0.291541
32.496	-0.103496	187.524	0.291537
32.503	-0.103504	187.516	0.291529
32.513	-0.10351	187.507	0.291523
32.52	-0.103516	187.5	0.29152
32.528	-0.103526	187.491	0.291522
32.537	-0.103533	187.483	0.291524
32.545	-0.103543	187.475	0.29153
32.552	-0.10355	187.466	0.291534
32.561	-0.103555	187.457	0.291539
32.569	-0.103557	187.449	0.291543
32.577	-0.103561	187.441	0.29155
32.587	-0.103567	187.433	0.291555
32.594	-0.103574	187.424	0.291559
32.603	-0.103577	187.416	0.291562
32.61	-0.103579	187.408	0.291564
32.619	-0.103575	187.401	0.291566
32.628	-0.103571	187.392	0.291566
32.636	-0.103573	187.383	0.291569
32.644	-0.103575	187.374	0.29157
32.652	-0.103577	187.366	0.291566
32.661	-0.103579	187.358	0.29156
32.669	-0.103582	187.349	0.291553
32.679	-0.103588	187.341	0.291544
32.686	-0.103592	187.334	0.291541
32.694	-0.103596	187.325	0.291537
32.703	-0.103603	187.317	0.291532
32.711	-0.103603	187.308	0.291528
32.719	-0.103602	187.3	0.291523
32.728	-0.103602	187.292	0.291519
32.736	-0.103603	187.283	0.291518
32.744	-0.103607	187.275	0.291519
32.753	-0.103613	187.266	0.291517
32.761	-0.103623	187.258	0.291514
32.769	-0.103634	187.25	0.291512
32.779	-0.103647	187.242	0.291509
32.787	-0.103661	187.233	0.291505
32.793	-0.103675	187.225	0.291498
32.803	-0.103687	187.217	0.291499
32.811	-0.103702	187.208	0.291495
32.82	-0.103715	187.2	0.291492
32.828	-0.103724	187.192	0.291489
32.836	-0.103736	187.183	0.291488
32.845	-0.10374	187.174	0.291492
32.854	-0.103743	187.167	0.291494
32.862	-0.103744	187.158	0.291497
32.869	-0.103744	187.15	0.291499
32.878	-0.103743	187.141	0.291493
32.886	-0.103742	187.133	0.291488
32.894	-0.103744	187.124	0.291487
32.903	-0.103749	187.116	0.291487
32.911	-0.103753	187.108	0.291481
32.919	-0.103763	187.1	0.291474
32.929	-0.10377	187.091	0.29147
32.936	-0.103775	187.083	0.291467
32.945	-0.103779	187.075	0.291464
32.953	-0.103786	187.066	0.29146
32.962	-0.10379	187.058	0.291454
32.97	-0.103794	187.05	0.291449
32.978	-0.103801	187.041	0.291448
32.987	-0.103806	187.034	0.291444
32.995	-0.10381	187.025	0.291441
33.003	-0.103812	187.017	0.291441
33.01	-0.103814	187.008	0.291444
33.021	-0.103814	187	0.291445
33.028	-0.103814	186.992	0.291447
33.037	-0.10381	186.984	0.291443
33.045	-0.103808	186.975	0.291441
33.053	-0.103807	186.967	0.291437
33.062	-0.103808	186.958	0.291433
33.069	-0.103815	186.95	0.291432
33.078	-0.103829	186.942	0.291431
33.087	-0.103842	186.934	0.291426
33.094	-0.103857	186.925	0.291421
33.103	-0.103873	186.917	0.291418
33.113	-0.10389	186.909	0.291416
33.121	-0.103903	186.899	0.291411
33.129	-0.103907	186.892	0.291406
33.136	-0.103912	186.884	0.291403
33.145	-0.103917	186.875	0.291401
33.153	-0.103918	186.867	0.291397
33.161	-0.103918	186.859	0.291392
33.169	-0.103918	186.85	0.291393
33.178	-0.10392	186.842	0.29139
33.187	-0.103918	186.832	0.291384
33.196	-0.103922	186.825	0.291382
33.203	-0.10393	186.817	0.291377
33.212	-0.103932	186.808	0.291375
33.22	-0.103933	186.8	0.291373
33.228	-0.103939	186.792	0.29137
33.237	-0.103946	186.783	0.291373
33.245	-0.103952	186.775	0.291377
33.253	-0.103955	186.767	0.291376
33.262	-0.103961	186.759	0.291372
33.27	-0.103964	186.75	0.291373
33.278	-0.103967	186.742	0.291376
33.285	-0.103968	186.734	0.291373
33.295	-0.103973	186.725	0.291369
33.303	-0.103977	186.718	0.291368
33.311	-0.103982	186.709	0.291366
33.319	-0.103989	186.7	0.291359
33.329	-0.103998	186.692	0.291351
33.337	-0.104009	186.684	0.291348
33.345	-0.10402	186.675	0.291345
33.353	-0.104033	186.668	0.291341
33.361	-0.104044	186.659	0.291333
33.369	-0.104052	186.651	0.291329
33.378	-0.104059	186.642	0.291323
33.386	-0.104068	186.634	0.291319
33.395	-0.104077	186.625	0.29132
33.403	-0.104079	186.617	0.291322
33.411	-0.10408	186.609	0.291325
33.419	-0.104081	186.6	0.291328
33.427	-0.104084	186.592	0.291333
33.436	-0.104086	186.583	0.291334
33.444	-0.10409	186.575	0.291335
33.452	-0.104093	186.567	0.291331
33.461	-0.104098	186.559	0.291323
33.469	-0.104104	186.55	0.291318
33.477	-0.104113	186.542	0.291314
33.486	-0.104119	186.534	0.29131
33.494	-0.104126	186.525	0.291307
33.502	-0.104132	186.517	0.291307
33.511	-0.104137	186.509	0.291308
33.519	-0.104144	186.5	0.291309
33.527	-0.104149	186.492	0.29131
33.536	-0.104154	186.484	0.291313
33.545	-0.104161	186.475	0.291315
33.553	-0.104167	186.467	0.291315
33.561	-0.104174	186.458	0.291315
33.569	-0.104183	186.451	0.29132
33.578	-0.104188	186.442	0.291326
33.586	-0.104193	186.433	0.29133
33.594	-0.104196	186.425	0.291333
33.603	-0.104198	186.417	0.291332
33.612	-0.104199	186.408	0.291338
33.62	-0.104198	186.4	0.291343
33.628	-0.104194	186.391	0.291349
33.636	-0.104192	186.383	0.291354
33.644	-0.104194	186.375	0.291353
33.653	-0.104197	186.367	0.29135
33.661	-0.104202	186.359	0.29135
33.669	-0.104204	186.35	0.291348
33.678	-0.104206	186.342	0.291348
33.686	-0.10421	186.334	0.291343
33.695	-0.10422	186.325	0.291338
33.703	-0.104229	186.317	0.291334
33.712	-0.104238	186.309	0.29133
33.72	-0.104244	186.3	0.291326
33.729	-0.104249	186.291	0.291323
33.737	-0.104256	186.285	0.291317
33.745	-0.104259	186.275	0.291311
33.753	-0.104263	186.267	0.291309
33.761	-0.104267	186.259	0.291307
33.77	-0.10427	186.25	0.291304
33.778	-0.104275	186.242	0.291303
33.786	-0.10428	186.233	0.291299
33.795	-0.104289	186.225	0.291297
33.803	-0.104302	186.216	0.291294
33.812	-0.104312	186.209	0.291288
33.82	-0.104321	186.2	0.291281
33.829	-0.104324	186.192	0.29127
33.837	-0.10433	186.183	0.291262
33.845	-0.104339	186.175	0.291254
33.854	-0.104346	186.167	0.29125
33.862	-0.104352	186.158	0.291251
33.869	-0.104362	186.15	0.29125
33.88	-0.104371	186.141	0.291251
33.886	-0.104379	186.134	0.291254
33.895	-0.104385	186.124	0.291259
33.902	-0.104391	186.117	0.291261
33.912	-0.1044	186.108	0.291261
33.919	-0.104405	186.1	0.291261
33.928	-0.10441	186.091	0.291258
33.936	-0.104414	186.083	0.291254
33.946	-0.104419	186.074	0.291252
33.954	-0.104423	186.067	0.291252
33.961	-0.104425	186.058	0.291249
33.97	-0.10443	186.05	0.291248
33.978	-0.104434	186.042	0.29125
33.987	-0.104435	186.033	0.291253
33.995	-0.10444	186.024	0.291257
34.004	-0.104448	186.018	0.291262
34.013	-0.104457	186.009	0.291266
34.02	-0.104461	185.999	0.291274
34.028	-0.104464	185.992	0.291281
34.036	-0.104469	185.983	0.291284
34.046	-0.104475	185.974	0.291284
34.054	-0.104486	185.966	0.291285
34.062	-0.104501	185.958	0.291282
34.07	-0.10451	185.95	0.291282
34.079	-0.104516	185.942	0.291279
34.086	-0.104522	185.933	0.291278
34.094	-0.104526	185.925	0.291277
34.104	-0.104529	185.917	0.291276
34.112	-0.104529	185.909	0.291273
34.12	-0.104525	185.9	0.29127
34.128	-0.104521	185.892	0.291264
34.136	-0.104516	185.883	0.291258
34.144	-0.104515	185.875	0.291257
34.153	-0.104517	185.867	0.291259
34.162	-0.10452	185.859	0.291257
34.17	-0.104523	185.85	0.291257
34.178	-0.104529	185.841	0.29126
34.187	-0.104536	185.834	0.291263
34.196	-0.104549	185.824	0.291264
34.203	-0.104557	185.817	0.291263
34.211	-0.104563	185.808	0.291259
34.22	-0.104567	185.8	0.291254
34.229	-0.104569	185.792	0.291249
34.237	-0.104569	185.784	0.291246
34.246	-0.104566	185.775	0.291244
34.253	-0.104562	185.766	0.291241
34.261	-0.104557	185.758	0.291243
34.27	-0.104552	185.75	0.291248
34.277	-0.104546	185.742	0.291252
34.286	-0.104541	185.733	0.291258
34.295	-0.104542	185.725	0.291265
34.302	-0.104549	185.715	0.291268
34.311	-0.104557	185.709	0.291271
34.32	-0.104568	185.701	0.291267
34.328	-0.104579	185.691	0.291258
34.336	-0.104593	185.683	0.291247
34.345	-0.104609	185.674	0.291236
34.352	-0.104627	185.666	0.291225
34.361	-0.10464	185.659	0.291211
34.37	-0.104653	185.651	0.291196
34.378	-0.104659	185.641	0.291187
34.387	-0.104667	185.634	0.291182
34.395	-0.104677	185.626	0.291177
34.403	-0.104685	185.617	0.291176
34.412	-0.104689	185.608	0.291173
34.42	-0.104693	185.601	0.291171
34.428	-0.104695	185.592	0.291171
34.437	-0.104697	185.584	0.291168
34.445	-0.104703	185.576	0.291163
34.453	-0.104705	185.567	0.291154
34.462	-0.104708	185.559	0.291148
34.47	-0.104707	185.55	0.29114
34.479	-0.104707	185.542	0.29113
34.487	-0.104707	185.534	0.291119
34.495	-0.104709	185.525	0.291106
34.503	-0.104717	185.518	0.291097
34.512	-0.104724	185.509	0.291089
34.52	-0.10473	185.5	0.291088
34.528	-0.104734	185.492	0.29109
34.536	-0.104738	185.485	0.291096
34.545	-0.104744	185.475	0.291102
34.554	-0.104755	185.467	0.291108
34.562	-0.104762	185.459	0.291108
34.57	-0.104767	185.45	0.291107
34.579	-0.104775	185.442	0.291103
34.587	-0.104783	185.434	0.291099
34.596	-0.104792	185.425	0.291091
34.604	-0.104803	185.417	0.291083
34.612	-0.104813	185.408	0.291076
34.62	-0.104825	185.401	0.291071
34.629	-0.104834	185.393	0.29107
34.637	-0.10484	185.385	0.291071
34.645	-0.104844	185.376	0.291071
34.654	-0.104847	185.366	0.291079
34.662	-0.104852	185.358	0.291092
34.67	-0.104859	185.35	0.291104
34.679	-0.104865	185.343	0.291116
34.687	-0.104872	185.334	0.291125
34.696	-0.10488	185.325	0.291131
34.703	-0.104888	185.317	0.291136
34.711	-0.104895	185.308	0.291138
34.721	-0.104902	185.3	0.291133
34.73	-0.104914	185.292	0.291126
34.737	-0.104922	185.284	0.291118
34.746	-0.104927	185.275	0.291113
34.753	-0.104932	185.267	0.291109
34.762	-0.104938	185.259	0.291108
34.771	-0.104954	185.25	0.291108
34.779	-0.104971	185.242	0.291107
34.787	-0.104988	185.233	0.291108
34.795	-0.105004	185.226	0.291111
34.804	-0.105017	185.217	0.291115
34.812	-0.105028	185.209	0.29112
34.821	-0.105039	185.2	0.291122
34.829	-0.105047	185.192	0.291124
34.836	-0.10505	185.183	0.291126
34.845	-0.105053	185.175	0.291128
34.854	-0.105054	185.167	0.291129
34.862	-0.105059	185.159	0.291132
34.87	-0.105063	185.151	0.29113
34.878	-0.105072	185.142	0.291129
34.887	-0.105081	185.133	0.291132
34.896	-0.105093	185.125	0.29113
34.904	-0.105107	185.117	0.291133
34.912	-0.105124	185.109	0.291134
34.921	-0.105139	185.1	0.291135
34.929	-0.105152	185.092	0.291131
34.937	-0.105158	185.084	0.291129
34.946	-0.105163	185.075	0.29113
34.954	-0.105166	185.067	0.291129
34.963	-0.105169	185.059	0.291126
34.97	-0.105177	185.051	0.291124
34.978	-0.105183	185.042	0.291125
34.988	-0.105186	185.034	0.291123
34.996	-0.105192	185.025	0.29112
35.004	-0.105195	185.017	0.291115
35.012	-0.105202	185.008	0.291112
35.021	-0.105209	185	0.291108
35.029	-0.105212	184.992	0.291102
35.037	-0.105214	184.984	0.291099
35.045	-0.105218	184.975	0.291092
35.054	-0.105228	184.967	0.291085
35.062	-0.105237	184.959	0.29108
35.07	-0.105248	184.951	0.291076
35.079	-0.105253	184.942	0.291077
35.088	-0.105261	184.934	0.29108
35.096	-0.105268	184.926	0.291082
35.105	-0.105275	184.917	0.291082
35.113	-0.10528	184.908	0.291079
35.121	-0.105286	184.9	0.291076
35.128	-0.105288	184.892	0.291073
35.137	-0.105287	184.884	0.29107
35.146	-0.105286	184.876	0.291066
35.154	-0.105288	184.867	0.291062
35.163	-0.105289	184.859	0.29106
35.171	-0.10529	184.851	0.291065
35.179	-0.105293	184.842	0.291073
35.187	-0.105298	184.834	0.29108
35.196	-0.105302	184.826	0.291084
35.204	-0.105303	184.817	0.291088
35.212	-0.105306	184.809	0.29109
35.222	-0.105304	184.8	0.291093
35.229	-0.105302	184.792	0.291092
35.238	-0.105295	184.784	0.291091
35.245	-0.105291	184.775	0.291091
35.255	-0.105286	184.767	0.291087
35.262	-0.105282	184.759	0.291085
35.27	-0.105278	184.75	0.291087
35.279	-0.10528	184.742	0.291086
35.287	-0.105283	184.734	0.291087
35.295	-0.105285	184.725	0.291088
35.304	-0.10529	184.717	0.291087
35.312	-0.105298	184.708	0.291087
35.321	-0.105305	184.7	0.291091
35.329	-0.105312	184.692	0.291094
35.337	-0.10532	184.683	0.291095
35.344	-0.105325	184.676	0.291091
35.354	-0.105331	184.667	0.291088
35.362	-0.105335	184.658	0.291083
35.372	-0.105341	184.65	0.291075
35.379	-0.105348	184.641	0.291068
35.388	-0.105352	184.634	0.291066
35.396	-0.105354	184.625	0.291064
35.403	-0.105359	184.618	0.291064
35.413	-0.105365	184.609	0.291065
35.421	-0.105369	184.601	0.291072
35.428	-0.10537	184.591	0.291078
35.437	-0.105376	184.584	0.291081
35.446	-0.105384	184.575	0.291087
35.454	-0.105393	184.567	0.291089
35.462	-0.105403	184.559	0.291091
35.47	-0.105416	184.551	0.291092
35.479	-0.105426	184.542	0.291093
35.488	-0.105438	184.534	0.29109
35.495	-0.105452	184.525	0.291086
35.505	-0.105458	184.517	0.291079
35.513	-0.105461	184.508	0.291074
35.521	-0.105461	184.5	0.291069
35.529	-0.105459	184.492	0.291068
35.538	-0.105459	184.483	0.291064
35.545	-0.105457	184.475	0.291058
35.554	-0.105456	184.467	0.291055
35.563	-0.105454	184.458	0.291055
35.57	-0.105455	184.45	0.291057
35.579	-0.105458	184.442	0.291057
35.588	-0.105466	184.433	0.291056
35.595	-0.105475	184.425	0.291056
35.603	-0.105484	184.417	0.291054
35.612	-0.105491	184.408	0.291048
35.621	-0.105495	184.4	0.291045
35.629	-0.105498	184.392	0.291043
35.638	-0.105506	184.383	0.291041
35.645	-0.105513	184.375	0.291035
35.654	-0.105521	184.367	0.291029
35.664	-0.105528	184.359	0.291029
35.671	-0.105532	184.35	0.29103
35.678	-0.105535	184.342	0.291028
35.688	-0.105539	184.333	0.291031
35.696	-0.105543	184.325	0.291034
35.704	-0.105546	184.317	0.29103
35.712	-0.105546	184.308	0.291022
35.721	-0.10554	184.3	0.29102
35.729	-0.105532	184.291	0.291014
35.738	-0.105522	184.283	0.291006
35.746	-0.105515	184.276	0.290994
35.754	-0.105513	184.267	0.290985
35.763	-0.105511	184.259	0.290981
35.771	-0.105509	184.25	0.290976
35.778	-0.105512	184.243	0.290975
35.788	-0.10552	184.234	0.290977
35.795	-0.105526	184.226	0.29098
35.805	-0.105534	184.217	0.290982
35.813	-0.105543	184.209	0.290983
35.82	-0.10555	184.2	0.290984
35.829	-0.105555	184.192	0.290984
35.838	-0.105562	184.184	0.290985
35.846	-0.105572	184.175	0.29098
35.855	-0.105579	184.167	0.290977
35.863	-0.105586	184.16	0.290975
35.87	-0.105593	184.15	0.290976
35.879	-0.105596	184.142	0.290974
35.888	-0.105596	184.134	0.290977
35.896	-0.105595	184.126	0.290982
35.904	-0.105592	184.117	0.290989
35.913	-0.10559	184.109	0.290994
35.921	-0.105591	184.101	0.290997
35.929	-0.105596	184.092	0.291003
35.939	-0.105606	184.084	0.291004
35.947	-0.105614	184.075	0.291005
35.955	-0.105627	184.067	0.291004
35.962	-0.105642	184.059	0.290997
35.972	-0.105653	184.05	0.290987
35.98	-0.105665	184.042	0.290975
35.988	-0.105677	184.034	0.290962
35.996	-0.105683	184.026	0.290949
36.005	-0.105689	184.018	0.290936
36.013	-0.105695	184.009	0.290927
36.022	-0.105697	184.001	0.290923
36.029	-0.105699	183.992	0.290922
36.039	-0.105703	183.984	0.290925
36.047	-0.10571	183.975	0.290931
36.055	-0.10572	183.968	0.290937
36.062	-0.105725	183.959	0.290942
36.072	-0.105735	183.95	0.290944
36.08	-0.105746	183.943	0.290945
36.089	-0.105752	183.934	0.290944
36.096	-0.105763	183.926	0.290944
36.103	-0.105773	183.917	0.290945
36.113	-0.105778	183.91	0.290944
36.121	-0.105784	183.901	0.290938
36.129	-0.10579	183.892	0.290932
36.138	-0.105798	183.883	0.290927
36.146	-0.105803	183.877	0.29092
36.155	-0.105809	183.867	0.290913
36.163	-0.105811	183.859	0.290911
36.171	-0.105809	183.851	0.290904
36.18	-0.105806	183.843	0.290904
36.188	-0.105805	183.835	0.290904
36.196	-0.105804	183.825	0.290906
36.205	-0.105805	183.817	0.290907
36.213	-0.105809	183.81	0.290905
36.221	-0.105817	183.8	0.2909
36.229	-0.105828	183.792	0.290894
36.237	-0.105844	183.784	0.290884
36.246	-0.105855	183.775	0.290875
36.254	-0.105866	183.768	0.290867
36.263	-0.105876	183.759	0.290859
36.272	-0.105883	183.751	0.290852
36.28	-0.105886	183.742	0.290849
36.288	-0.10589	183.734	0.290847
36.297	-0.105894	183.726	0.290843
36.305	-0.105893	183.718	0.290835
36.312	-0.10589	183.709	0.290828
36.321	-0.10589	183.701	0.29082
36.331	-0.105888	183.692	0.29081
36.338	-0.105887	183.684	0.290802
36.347	-0.105888	183.677	0.290794
36.355	-0.105888	183.668	0.290785
36.363	-0.105888	183.66	0.29078
36.371	-0.105889	183.652	0.290782
36.38	-0.105894	183.643	0.290782
36.388	-0.105902	183.635	0.290781
36.396	-0.10591	183.626	0.290781
36.405	-0.105923	183.618	0.290778
36.413	-0.105935	183.61	0.290775
36.421	-0.105947	183.601	0.290768
36.43	-0.105958	183.593	0.290762
36.438	-0.105967	183.584	0.290752
36.447	-0.105974	183.576	0.290747
36.454	-0.105984	183.568	0.290744
36.464	-0.105993	183.56	0.290738
36.471	-0.105998	183.551	0.290734
36.48	-0.106007	183.543	0.290734
36.488	-0.106016	183.535	0.290729
36.497	-0.106024	183.527	0.290726
36.505	-0.106028	183.518	0.290724
36.513	-0.106032	183.509	0.290721
36.522	-0.106033	183.501	0.290717
36.53	-0.10604	183.493	0.290714
36.538	-0.106048	183.484	0.290712
36.547	-0.106059	183.476	0.290715
36.556	-0.106069	183.468	0.290717
36.564	-0.106083	183.459	0.290717
36.572	-0.106096	183.451	0.290722
36.58	-0.106107	183.443	0.290724
36.588	-0.106117	183.435	0.290725
36.597	-0.106123	183.426	0.290728
36.605	-0.106124	183.418	0.290729
36.613	-0.106123	183.409	0.290731
36.621	-0.106126	183.401	0.290733
36.629	-0.106122	183.393	0.290734
36.638	-0.106121	183.384	0.290732
36.646	-0.106117	183.376	0.290732
36.655	-0.106118	183.367	0.290727
[truncated: 19,610 more rows]

## Sheet: Supplementary Figure 7c
Supplementary Figure 7c
		Parameter x （µm）	Parameter y （nJ）
	Data 1	60	1.02928
		55	0.979451
		50	0.947497
		45	0.933415
		40	0.937204
		35	0.958864
		30	0.998394
		25	1.05579
		20	1.13106
		15	1.22419
		10	1.33519
		5	1.46406
		6.77626e-15	1.61079
		-5	1.77538
		-10	1.95783
		-15	2.15803
		-20	2.37619
		-25	2.61221
		-30	2.86608
		-35	3.1378
		-40	3.42737
		-45	3.73479
		-50	4.06005
		-55	4.40315
		-60	4.76409
		-65	5.14287
		-70	5.53948
		-75	5.95393
		-80	6.3862
		-85	6.8363
		-90	7.30422
		-95	7.78995
		-100	8.29351
		-105	8.81488
		-110	9.35405
		-115	9.91104
		-120	10.4858
		-125	11.0784
		-130	11.6888
		-135	12.317
		-140	12.9629
	Data 2	60	0.882415
		55	0.744139
		50	0.623743
		45	0.521235
		40	0.436611
		35	0.369871
		30	0.321021
		25	0.290051
		20	0.276965
		15	0.281762
		10	0.304443
		5	0.345008
		6.77626e-15	0.403454
		-10	0.57399
		-20	0.816045
		-30	1.12961
		-40	1.51468
		-50	1.97123
		-60	2.49934
		-70	3.09883
		-80	3.76977
		-90	4.51214
		-100	5.32591
		-110	6.21107
		-120	7.1676
		-130	8.19546
		-140	9.29464
	Data 3	60	1.54164
		55	1.3148
		50	1.10585
		45	0.914775
		40	0.741587
		35	0.586285
		30	0.448868
		25	0.329338
		20	0.227694
		15	0.143939
		10	0.078071
		5	0.0300914
		6.77626e-15	2.86598e-17
		-5	0.0122031
		-10	0.00651786
		-15	0.0170555
		-20	0.0585166
		-25	0.117865
		-30	0.195101
		-35	0.290223
		-40	0.403232
		-45	0.534125
		-50	0.682903
		-55	0.849564
		-60	1.03411
		-65	1.23653
		-70	1.45684
		-75	1.69502
		-80	1.95108
		-85	2.22501
		-90	2.51682
		-95	2.82651
		-100	3.15406
		-105	3.49948
		-110	3.86277
		-115	4.24392
		-120	4.64293
		-125	5.05981
		-130	5.49454
		-135	5.94713
		-140	6.41756
	Data 4	60	3.00687
		50	2.39418
		40	1.85303
		30	1.38338
		20	0.985223
		10	0.658579
		6.77626e-15	0.403454
		-5	0.302713
		-10	0.219855
		-15	0.154879
		-20	0.107787
		-25	0.0785784
		-30	0.0672542
		-35	0.0738102
		-40	0.0982552
		-45	0.140585
		-50	0.200799
		-55	0.2789
		-60	0.374882
		-65	0.488748
		-70	0.620497
		-75	0.770129
		-80	0.937643
		-85	1.12304
		-90	1.32631
		-95	1.54747
		-100	1.7865
		-105	2.04341
		-110	2.3182
		-115	2.61086
		-120	2.92139
		-125	3.2498
		-130	3.59608
		-135	3.96022
		-140	4.34223
	Data 5	60	5.27163
		55	4.86839
		50	4.48299
		45	4.11544
		40	3.76573
		35	3.43386
		30	3.11985
		25	2.82368
		20	2.54537
		15	2.28491
		10	2.04241
		5	1.81767
		6.77626e-15	1.61079
		-5	1.42176
		-10	1.25061
		-15	1.09731
		-20	0.961883
		-25	0.844321
		-30	0.744627
		-35	0.662803
		-40	0.598848
		-45	0.552765
		-50	0.524552
		-55	0.514212
		-60	0.521745
		-65	0.54715
		-70	0.590429
		-75	0.651581
		-80	0.730607
		-85	0.827507
		-90	0.94228
		-95	1.07493
		-100	1.22545
		-105	1.39384
		-110	1.5801
		-115	1.78424
		-120	2.00625
		-125	2.24612
		-130	2.50387
		-135	2.77949
		-140	3.07297
	Data 6	50	7.35992
		45	6.90512
		40	6.46814
		35	6.04896
		30	5.6476
		25	5.26405
		20	4.89832
		15	4.55041
		10	4.22033
		5	3.90807
		6.77626e-15	3.61364
		-5	3.33704
		-10	3.07828
		-15	2.83734
		-20	2.61425
		-25	2.409
		-30	2.22158
		-35	2.05197
		-40	1.90024
		-45	1.76636
		-50	1.65032
		-55	1.55213
		-60	1.47179
		-65	1.40931
		-70	1.36467
		-75	1.33789
		-80	1.32896
		-85	1.33788
		-90	1.36466
		-95	1.4093
		-100	1.47179
		-105	1.55214
		-110	1.65034
		-115	1.7664
		-120	1.90032
		-125	2.05209
		-130	2.22172
		-135	2.4092
		-140	2.61455
	Data 7	60	12.1714
		55	11.5938
		50	11.034
		45	10.492
		40	9.96774
		35	9.46124
		30	8.9725
		25	8.50154
		20	8.04836
		15	7.61295
		10	7.19532
		5	6.79548
		6.77626e-15	6.41343
		-5	6.04917
		-10	5.7027
		-15	5.37403
		-20	5.06316
		-25	4.77009
		-30	4.49483
		-35	4.23737
		-40	3.99772
		-45	3.77588
		-50	3.57185
		-55	3.38564
		-60	3.21725
		-65	3.06668
		-70	2.93392
		-75	2.81899
		-80	2.72209
		-85	2.6428
		-90	2.58134
		-95	2.53771
		-100	2.51191
		-105	2.50394
		-110	2.5138
		-115	2.5415
		-120	2.58702
		-125	2.65038
		-130	2.73158
		-135	2.83061
		-140	2.94747
	Data 8	60	16.7947
		55	16.1309
		50	15.4849
		45	14.8566
		40	14.246
		35	13.6531
		30	13.078
		25	12.5205
		20	11.9808
		15	11.4588
		10	10.9545
		5	10.468
		6.77626e-15	9.99917
		-5	9.54811
		-10	9.1148
		-15	8.69924
		-20	8.30143
		-25	7.92137
		-30	7.55908
		-35	7.21454
		-40	6.88777
		-45	6.57877
		-50	6.28753
		-55	6.01407
		-60	5.75838
		-65	5.52047
		-70	5.30034
		-75	5.098
		-80	4.91343
		-85	4.74665
		-90	4.59767
		-95	4.46647
		-100	4.35306
		-105	4.25745
		-110	4.17963
		-115	4.11961
		-120	4.07739
		-125	4.05286
		-130	4.04624
		-135	4.05743
		-140	4.08642

[truncated: 10 more sheets: Supplementary Figure 7d, Supplementary Figure 8d, Supplementary Figure 8e, Supplementary Figure 10a, Supplementary Fgure 10b, Supplementary Figure 11a, Supplementary Figure 11b, Supplementary Figure 12c, Supplementary Figure 12d, Supplementary Figure 13]
